# Supplementary material for: Genome-wide selection signal analysis reveals the adaptability of Tibetan sheep to high altitudes
Source: Front Vet Sci. 2025 Aug 14;12:1632017. doi: 10.3389/fvets.2025.1632017 (PMC12392279; doi:10.3389/fvets.2025.1632017)
Supplement: Supplementary file 2 [file Table_1.xlsx]

## Sheet: Sheet1
Table S1. Sequencing depth of each sample.
Sample	depth
TS1	7.08623
TS2	6.59579
TS3	5.71458
TS4	7.98755
TS5	7.47387
TS6	6.17387
TS7	6.40704
TS8	5.19988
TS9	5.95819
TS10	6.0996
TS11	6.0601
TS12	6.81629
TS13	6.52379
TS14	6.31289
TS15	6.41471
TS16	6.77532
TS17	6.75689
TS18	6.68981
TS19	7.20214
TS20	6.34485
WT1	6.46829
WT2	6.28631
WT3	6.20198
WT4	6.45076
WT5	6.40858
WT6	6.83625
WT7	5.90996
WT8	5.89869
WT9	5.97311
WT10	6.15402
WT11	5.51761
WT12	6.13933
WT13	5.97594
WT14	5.42687
WT15	5.37665
WT16	6.55158
WT17	7.01396
WT18	6.04138
WT19	5.83487
WT20	5.16795
HB1	6.49665
HB2	6.48431
HB3	6.34152
HB4	6.42241
HB5	5.35814
HB6	5.25293
HB7	6.69773
HB8	6.58946
HB9	5.53171
HB10	5.2708
HB11	5.26455
HB12	5.62673
HB13	5.14656
HB14	6.31458
HB15	6.2864
HB16	6.55013
HB17	6.11102
HB18	6.49244
HB19	6.21666
HB20	5.41726
