# Supplementary material for: Genome-wide selection signal analysis reveals the adaptability of Tibetan sheep to high altitudes
Source: Front Vet Sci. 2025 Aug 14;12:1632017. doi: 10.3389/fvets.2025.1632017 (PMC12392279; doi:10.3389/fvets.2025.1632017)
Supplement: Supplementary file 3 [file Table_2.xlsx]

## Sheet: Sheet1
Table S2. The statistical results of each sample were compared with the reference genome.
Sample	1X(%)	4X(%)
TS1	94.15	68.54
TS2	93.01	65.9
TS3	91.97	59.44
TS4	95.91	75.86
TS5	93.5	70.55
TS6	91.54	60.86
TS7	90.86	63.28
TS8	87.56	53.55
TS9	90.49	60.47
TS10	91.13	61.51
TS11	93.48	63.93
TS12	94.62	69.48
TS13	94.19	66.95
TS14	93.79	64.87
TS15	93.4	64.76
TS16	94.14	68.63
TS17	94.51	68.76
TS18	95.02	69.19
TS19	95.44	71.45
TS20	93.63	64.99
WT1	94.61	68.47
WT2	94.59	67.62
WT3	94.82	68.06
WT4	94.12	67.71
WT5	95.09	69.16
WT6	94.25	69.48
WT7	93.3	64.22
WT8	92.21	61.98
WT9	92.57	63.01
WT10	93.61	65.75
WT11	92.99	60.84
WT12	93.45	65.35
WT13	92.6	63.91
WT14	91.29	59.1
WT15	90.94	57.97
WT16	94	68.48
WT17	95.09	72.5
WT18	93.53	64.83
WT19	92.98	63.47
WT20	90.53	56.07
HB1	90.59	63.46
HB2	90.54	63.15
HB3	92.7	63.88
HB4	92.92	65.31
HB5	89.05	55.38
HB6	89.13	54.95
HB7	93.12	67.09
HB8	93.75	66.99
HB9	89.16	56.23
HB10	88.94	55.05
HB11	88.81	54.36
HB12	90.25	57.93
HB13	88.71	54.17
HB14	92.68	64.46
HB15	91.33	62.74
HB16	92.87	65.48
HB17	92.06	62.85
HB18	92.66	65.4
HB19	92.61	63.38
HB20	89.48	56.29
