# Supplementary material for: Genome-wide selection signal analysis reveals the adaptability of Tibetan sheep to high altitudes
Source: Front Vet Sci. 2025 Aug 14;12:1632017. doi: 10.3389/fvets.2025.1632017 (PMC12392279; doi:10.3389/fvets.2025.1632017)
Supplement: Supplementary file 4 [file Table_3.xlsx]

## Sheet: Sheet1
Table S3. Select the genes for signal screening.
Fst & π ratio (TS vs. WT)	Fst & π ratio (TS vs. HB)	Fst & π ratio (WT vs. HB)	TS vs. WT & TS vs. HB	TS vs. WT & WT vs. HB	TS vs. HB & WT vs. HB	Three groups shared genes
ZSWIM8	ZSCAN5B	ZNF839	ZNF473	ZCCHC24	ZNF703	XKR5
ZRANB1	ZSCAN2	ZNF703	ZNF345	XRRA1	ZNF596	USP18
ZNRF3	ZNF827	ZNF596	ZNF322	XKR5	ZNF526	TROVE2
ZNF850	ZNF771	ZNF526	ZNF280D	USP18	YEATS4	TMEM196
ZNF697	ZNF703	ZNF521	ZNF23	TROVE2	XKR5	TDRD1
ZNF518A	ZNF667	ZNF280C	ZFHX2	TMEM196	WNT8B	SYT7
ZNF512B	ZNF644	ZNF182	ZBTB9	TDRD1	WNK4	SORBS2
ZNF473	ZNF596	ZMYND8	ZBTB12	TAF2	WDPCP	SCYL2
ZNF345	ZNF583	ZGPAT	XKR5	SYT7	WBSCR28	RPS26
ZNF322	ZNF526	ZFYVE27	VWA8	SRSF3	VPS25	RPL23A
ZNF318	ZNF473	ZEB1	VRK3	SPATA31E1	VPS13B	RPL10
ZNF292	ZNF345	ZDHHC11	VPS13A	SORBS2	VCAN	RFX3
ZNF280D	ZNF322	ZCCHC24	VCL	SLC13A2	USP25	PYCR1
ZNF276	ZNF280D	ZC3H4	UTP14A	SCYL2	USP18	PPIA
ZNF23	ZNF23	ZC3H15	USP18	RPS4X	UQCRC2	PPFIA1
ZMYM2	ZNF208	ZBTB46	URAD	RPS26	UHRF1BP1L	PM20D1
ZFYVE1	ZNF165	YWHAB	ULK1	RPL23A	UBE2QL1	OR52A5
ZFP30	ZFHX2	YEATS4	UGT2B4	RPL10	UBE2L3	NFIA
ZFHX2	ZCRB1	XRRA1	UGT2B18	RFX3	UAP1	NEO1
ZDHHC23	ZCCHC6	XKR5	UCHL5	PYCR1	TROVE2	MYADML2
ZDHHC20	ZBTB9	WWC1	UBQLN1	PSMD10	TRMT10B	MAFG
ZCCHC24	ZBTB2	WNT8B	UBE2U	PPIA	TRIM68	KLHL1
ZBTB9	ZBTB12	WNT2	TWISTNB	PPFIA1	TPRG1	KCNH5
ZBTB12	YPEL2	WNK4	TROVE2	PM20D1	TPM3	IL5RA
XRRA1	YEATS4	WNK3	TRIM65	PKD2L2	TP53	HNRNPA2B1
XPO4	YARS	WDR61	TRIM38	PDSS2	TOP1	HNRNPA1
XKR5	XRCC5	WDR17	TRCG1	OR5D13	TOMM20	HMGN1
XBP1	XRCC4	WDPCP	TRAC	OR52A5	TOGARAM1	HAS2
WDR82	XPNPEP3	WBSCR28	TPT1	NPAS1	TNNI3K	GPBP1L1
WDR27	XPNPEP1	VSIG4	TOP3A	NFIA	TNFSF4	GMDS
WASF3	XKR5	VPS41	TNNT1	NEO1	TMEM230	GLIS3
WARS2	WNT8B	VPS25	TNNI3	NBEA	TMEM196	GLDN
VWA8	WNT3	VPS13B	TNFAIP3	MYADML2	TMEM184B	FRY
VWA5A	WNK4	VMP1	TMEM69	MAFG	TMEM159	EPHA6
VRK3	WFDC1	VMAC	TMEM60	LMOD2	TMEM145	EEF1A1
VPS9D1	WDR93	VLDLR	TMEM45A	KLHL1	TECPR2	DNAJC5
VPS45	WDR73	VIPR1	TMEM196	KCNH5	TDRD1	DNAJA1
VPS13A	WDR7	VIL1	TMEM181	IL5RA	TARDBP	DEPDC4
VMN2R1	WDPCP	VCAN	TMEM121	HSFX3	SYT7	DDX10
VCL	WBSCR28	UVRAG	TM6SF1	HNRNPA2B1	SYDE1	CYP2C21
VASN	WBP1L	UST	TITF1	HNRNPA1	STK4	CUX1
UTP18	WAC	USP6NL	TFEB	HMGN1	SRD5A1	CUL5
UTP14A	VWF	USP37	TDRD1	HAS2	SPRY2	CNTN4
USP38	VWA8	USP25	TCFL5	GVINP1	SORBS2	CHCHD6
USP18	VRK3	USP18	TBC1D17	GPBP1L1	SMN1	CEACAM6
USP17L6P	VPS54	UQCRC2	TAT	GNL3L	SMCHD1	CCSER1
USO1	VPS25	UHRF1BP1L	SYTL3	GMDS	SLF1	BRCC3
USMG5	VPS13B	UGT2C1	SYT7	GLIS3	SLC5A10	BLOC1S5
URAD	VPS13A	UFSP2	SYT5	GLDN	SLC41A1	BLNK
UPF3B	VCL	UCP2	SYT10	GABRR1	SLC25A51	ATP1B3
UNK	VCAN	UBXN6	SYNGAP1	FRY	SIGLEC5	ARPC1A
UNC13D	VAV3	UBE3D	SUMF1	FGF5	SHB	AGPAT5
UNC119B	VAV1	UBE2QL1	STYX	FAM96B	SFR1	AFAP1L2
ULK1	UTRN	UBE2L3	STARD13	FAM13B	SETD4	ADAM20
UGT2B4	UTP14A	UAP1	SSSCA1	EPHA6	SERF1	ABCC4
UGT2B31	USP40	TXNRD2	SS18L1	EPHA5	SEC31B
UGT2B18	USP25	TUBG2	SPRED3	EEF2	SCYL2
UCKL1	USP18	TUBG1	SPATS2	EEF1A1	SCD
UCHL5	URB2	TTC37	SORBS2	DSCC1	SAT2
UBQLN1	URAD	TTC28	SMCR8	DNAJC5	SAP30
UBE2U	UQCRH	TSR2	SMAD5	DNAJA1	RXFP2
UBE2D3	UQCRC2	TROVE2	SLC35F2	DIS3L2	RPS6
TYRO3	UNCX	TRNT1	SLC26A9	DEPTOR	RPS26
TWISTNB	UNC93A	TRMT11	SLC26A11	DEPDC4	RPS25
TWF2	ULK1	TRMT10B	SLC24A3	DDX10	RPL30
TUSC3	UHRF1BP1L	TRIM72	SLC24A3	DAB1	RPL26
TULP3	UGT2B4	TRIM68	SLC16A5	CYP2C21	RPL23A
TUBB3	UGT2B18	TRIM64	SLC16A2	CXORF40A	RPL17
TUBB2A	UGP2	TRIM23	SKIV2L	CUX1	RPL10
TTN	UCHL5	TRH	SIPA1	CUL5	RPGRIP1L
TTI2	UBQLN1	TRBC2	SIGLEC5	CNTN4	RNH1
TTC14	UBE2U	TRBC1	SHMT1	CHRDL1	RNF186
TTBK1	UBE2QL1	TRA2A	SHC4	CHCHD6	RNF17
TSPAN8	UBE2N	TPRG1	SH3RF1	CFLAR	RIC8B
TSKS	UBE2L3	TPPP	SGSH	CEACAM6	RHCG
TSFM	UAP1	TPP2	SECISBP2L	CCSER1	RFX4
TRPS1	TXNDC5	TPM3	SCYL2	CCDC58	RFX3
TRPM6	TWISTNB	TP53	SCYL1	CARD10	RFK
TROVE2	TULP4	TOP1	SCAPER	BRCC3	RFC2
TRMT10A	TTL	TOMM34	RSBN1L	BLOC1S5	RBM43
TRIP12	TRPC7	TOMM20	RPS3A	BLNK	RBM34
TRIM65	TROVE2	TOGARAM1	RPS26	BCAS4	RAMP2
TRIM38	TRMT10B	TNNI3K	RPL23A	ATP1B3	PYCR1
TRDC	TRIM68	TNFSF9	RPL10	ATM	PTPN1
TRCG1	TRIM65	TNFSF4	RLIM	ASB15	PTDSS2
TRAC	TRIM38	TMEM230	RFX3	ARPC1A	PSPC1
TPT1	TRHDE	TMEM196	REPS1	ARHGEF37	PSME4
TPD52L2	TRCG1	TMEM184B	RELA	ARHGAP15	PRPF39
TOP3A	TRAC	TMEM17	RDH13	AP1AR	PRKDC
TOLLIP	TPT1	TMEM160	RCSD1	ANXA2	PPP1R32
TNXB	TPRG1	TMEM159	RBMS3	ALDH2	PPME1
TNNT1	TPM3	TMEM156	RBBP4	AGPAT5	PPIA
TNNI3	TP53	TMEM145	RASA3	AFF2	PPFIA1
TNIK	TOP3A	TMEM132A	RAD51C	AFAP1L2	PMS1
TNFRSF26	TOP1	TMEM110	RAD50	ADAM20	PM20D1
TNFAIP3	TOMM20	TMEM109	RAB8B	ABCC4	PLXNA1
TMEM69	TOGARAM1	TMCO4	RAB7B		PKP3
TMEM67	TOE1	TMBIM4	RAB39A		PHRF1
TMEM60	TNNT1	TLR6	PYCR1		PEAK1
TMEM45A	TNNI3K	TLE2	PUS1		PDE2A
TMEM196	TNNI3	TLE1	PTPRH		PCSK5
TMEM181	TNFSF4	TLCD1	PTPN12		PCNA
TMEM175	TNFSF18	THSD4	PSMG3		PCED1A
TMEM121	TNFAIP3	THRA	PSMC6		PCDHB8
TMED6	TMTC2	TEX15	PRPSAP2		PCDHB7
TM6SF1	TMEM87A	TES	PRICKLE4		PCDHB6
TLR9	TMEM69	TENM2	PPP2R3B		PCDHB5
TLL1	TMEM60	TENM1	PPIA		PCDHB4
TITF1	TMEM54	TECPR2	PPFIA1		PCDHB17
TIMM29	TMEM45A	TDRD1	PM20D1		PCDHB16
TFEB	TMEM260	TCF4	PLEKHA1		PCDHB11
TFAP2C	TMEM230	TCEA1	PLAU		PCDHB10
TET3	TMEM196	TCEA1	PIK3C2G		PARP4
TET2	TMEM184B	TBX1-A	PIGM		PARD6B
TERF2	TMEM181	TBRG4	PID1		PARD3B
TDRD1	TMEM159	TBC1D2B	PHTF2		PAFAH1B3
TCTE3	TMEM150C	TATDN3	PHKA1		PACS1
TCFL5	TMEM145	TARDBP	PHIP		P4HA3
TCF25	TMEM138	TAMM41	PGC		OTUD3
TCEA2	TMEM121	TAF2	PDX1		OSGEPL1
TCAP	TMEM121	SYT7	PCYT2		OR52M1
TBX15	TM6SF1	SYT1	PCNX3		OR52K1
TBC1D22A	TLL2	SYNE1	PAPD5		OR52I2
TBC1D17	TITF1	SYDE1	PAN3		OR52I1
TAT	TIPRL	SVIL	P4HB		OR52A5
TAF2	TIGIT	SV2B	OR52A5		OR51V1
SYTL3	TICRR	SUOX	OR52A1		OR51B5
SYT7	THTPA	STXBP5	OPRM1		ONECUT1
SYT5	TFEB	STRADA	OGFR		NUCKS1
SYT10	TEX22	STK4	NUP62		NSUN2
SYNGAP1	TEX14	STK32C	NUFIP2		NSUN2
SUSD2	TESK2	STK3	NTSR1		NRG3
SUMF1	TECPR2	STC1	NT5C		NMI
SUCNR1	TDRD1	SSX1	NRP2		NFIA
SUCLA2	TCFL5	SS18L2	NR3C1		NEO1
STYX	TCF12	SRSF3	NR1I2		NDUFB8
STARD13	TBPL1	SRD5A1	NPB		NAIP
SSSCA1	TBC1D17	SPRY2	NGDN		MYO5C
SS18L1	TBC1D16	SPRED2	NFIA		MYO5A
SRSF3	TAT	SPCS1	NEO1		MYADML2
SRF	TARDBP	SPATA45	NELFE		MTX2
SPSB4	SYTL3	SPATA31E1	MYO15A		MSH6
SPSB4	SYT7	SPACA5	MYH7		MPHOSPH8
SPRED3	SYT5	SOX5	MYADML2		MPEG1
SPON1	SYT10	SOX10	MTA1		MITF
SPIRE2	SYNGAP1	SOX1	MRPL58		MITF
SPIRE2	SYDE1	SORBS2	MRGBP		MINDY2
SPIN1	SUMF1	SOGA3	MMP17		MET
SPECC1	STYX	SNX4	MIEF2		MEGF8
SPCS3	STOML2	SNX30	MGA		ME1
SPCS2	STK4	SNX20	MFNG		MDH1
SPATS2	STARD13	SNX16	MEGF9		MAX
SPATA33	STARD10	SNX13	MAP3K2		MAGEB3
SPATA31E1	ST3GAL5	SNRPG	MAGI2		MAFG
SPATA2L	ST3GAL1	SNCA	MAGEF1		LRRC56
SPAG16	ST13	SMN1	MAFG		LRRC10B
SOX18	SSU72	SMIM13	MAATS1		LMNTD2
SORBS2	SSSCA1	SMCHD1	LTBP3		LAMA1
SNX12	SSR1	SLPI	LSM6		KLK10
SNTB1	SS18L1	SLF1	LRRC7		KLHL1
SMCR8	SRD5A1	SLC9A6	LRCH1		KCNS1
SMAD5	SPRY2	SLC9A3	LLGL1		KCNQ5
SLIT1	SPRED3	SLC5A10	KLHL1		KCNJ13
SLC6A17	SPIRE1	SLC4A4	KIFC1		KCNH5
SLC6A16	SPESP1	SLC4A1	KIF27		KBTBD3
SLC45A3	SPATS2	SLC46A2	KCTD2		JAK1
SLC35F2	SORBS2	SLC45A4	KCNK7		ITPRIP
SLC26A9	SNAP91	SLC44A5	KCNJ9		IRX6
SLC26A11	SMN1	SLC41A1	KCNJ10		INO80
SLC26A1	SMCR8	SLC40A1	KCNH5		IMMP1L
SLC24A3	SMCHD1	SLC30A9	KCNH1		ILVBL
SLC24A3	SMAD5	SLC2A4RG	IZUMO2		IL5RA
SLC22A7	SLF1	SLC25A51	ITPKB		IL17RA
SLC20A2	SLC5A10	SLC24A4	ITGA1		IKZF4
SLC17A2	SLC41A3	SLC24A2	IPP		IDH2
SLC16A5	SLC41A1	SLC23A2	IPO8		ICK
SLC16A2	SLC35F2	SLC17A5	IL5RA		HYDIN
SLC13A2	SLC2A12	SLC16A8	IL4I1		HTR5B
SKIV2L	SLC26A9	SLC15A3	IL13		HRAS
SKA3	SLC26A11	SLC13A2	IGSF8		HNRNPA2B1
SIPA1	SLC25A51	SLC11A1	IFNB2		HNRNPA1
SIGLEC5	SLC25A23	SLBP2	IFNA14		HMGN1
SI	SLC25A17	SIL1	IARS		HMG20A
SHOC2	SLC24A3	SIGLEC5	HTRA1		HIF1AN
SHMT1	SLC24A3	SHROOM2	HTR2A		HBE2
SHC4	SLC22A17	SHPRH	HNRNPK		HBE1
SH3RF1	SLC22A10	SHB	HNRNPA2B1		HAS2
SGSH	SLC17A8	SH3GL1	HNRNPA2B1		GSTO2
SGCZ	SLC16A5	SH2D7	HNRNPA1		GSTO1
SETMAR	SLC16A2	SFRP5	HMGN1		GSTA4
SET	SKIV2L	SFR1	HIST1H2AP		GSTA2
SECISBP2L	SKIL	SFMBT1	HIST1H1E		GSTA1
SEC24C	SIPA1	SETD4	HFE		GSR
SEC14L1	SIGLEC5	SESN2	HDAC8		GSK3A
SCYL2	SIGLEC5	SERF1	HAS2		GRK5
SCYL1	SHMT1	SEPT7	HACD4		GRIK1
SCEL	SHC4	SEPT5	GSK3B		GRAP
SCAPER	SHB	SELENOS	GPR137C		GPBP1L1
SCAMP5	SH3RF1	SEC31B	GPBP1L1		GMDS
SCAMP2	SGSH	SEC22C	GNPNAT1		GLIS3
SAV1	SGK1	SCYL2	GMDS		GLDN
RYR2	SFR1	SCGN	GMDS		GALK2
RSPRY1	SF3B2	SCD	GLRX2		FZD3
RSBN1L	SETDB2	SAT2	GLIS3		FXR2
RRAS2	SETD4	SAP30	GLDN		FRY
RPS7	SERF1	SAMD8	GFPT1		FRMPD1
RPS4X	SEMA4B	SAMD5	GDPD4		FNTB
RPS3A	SECISBP2L	SAE1	FZD3		FNDC3A
RPS26	SEC31B	RYR1	FTH1		FMN2
RPP25	SEC11A	RXFP3	FSTL5		FKBP3
RPL4	SCYL3	RXFP2	FRY		FBXO11
RPL37A-PS1	SCYL2	RXFP1	FRS3		FANCM
RPL23A	SCYL1	RWDD2A	FOXN3		FAM83G
RPL23	SCNN1G	RUBCN	FLT3		FAF1
RPL13	SCD	RTN4IP1	FLII		EZH1
RPL10A	SCAPER	RTKN2	FHIT		EXOSC3
RPL10	SAT2	RSPO3	FAM89B		ERLIN2
RP1	SART1	RRAGD	EZR		ERF
RORB	SAP30	RPS6	ESD		ERCC6L2
ROBO2	SAG	RPS4X	ERO1A		EPHA6
RNPEPL1	S100PBP	RPS26	EPS8L1		ELP4
RNF182	RXFP2	RPS25	EPHA6		EIF4H
RNF145	RSBN1L	RPS23	EID1		EFHD1
RLN3	RRP36	RPS12	EHMT2		EFEMP1
RLIM	RRM1	RPL6	EHBP1L1		EEF1A1
RHNO1	RREB1	RPL30	EEF1A1		DTX4
RGS19	RPS6	RPL26	ECT2L		DTNB
RFXAP	RPS3A	RPL23A	EBP		DPP6
RFX3	RPS26	RPL18A	EBF1		DOPEY1
RFX1	RPS25	RPL17	DYNLT1		DOCK9
REXO5	RPL9	RPL10	DYNLRB1		DNTTIP2
REPS1	RPL35	RPGRIP1L	DXO		DNTT
RELA	RPL30	ROBO1	DPYD		DNMT3A
REG3G	RPL26	RNMT	DNAJC5		DNAJC5
REC114	RPL23A	RNH1	DNAJC21		DNAJC24
RDH13	RPL21	RNF217	DNAJA1		DNAJA1
RCSD1	RPL17	RNF186	DNAH8		DNAH3
RCOR3	RPL10	RNF17	DNAAF3		DNAH2
RBMS3	RPGRIP1L	RNF146B	DEPDC4		DNAH10
RBM25	RNR-1	RNASEH2B	DDX10		DMXL1
RBM12B	RNH1	RIN3	CYP2C21		DLEU7
RBBP4	RNF19B	RIMS2	CYP21		DEPDC4
RASA3	RNF186	RIC8B	CUX1		DENND4C
RAET1E	RNF17	RHOA	CUTA		DEDD2
RAD51C	RNASEH2C	RHCG	CUL5		DDX18
RAD51B	RNASEH2B	RFX8	CSH1		DDX10
RAD50	RLIM	RFX4	CSH		DCP1B
RAB8B	RINT1	RFX3	CRYBA1		DCAF10
RAB7B	RIC8B	RFTN2	CRIP2		CYP4F22
RAB39A	RHOU	RFK	CRIP1		CYP4F2
RAB2A	RHCG	RFC2	CRAM		CYP4F1
RAB28	RFX4	RETREG3	CPO		CYP2C21
RAB1A	RFX3	REEP3	COMMD4		CUX1
RAB11B	RFK	RBMX2	COL9A3		CUL5
PYCR1	RFC2	RBM43	COL11A1		COA3
PUS7	REPS1	RBM34	CNTN4		CNTNAP3
PUS1	RELA	RASGEF1A	CISD3		CNTN4
PTPRN2	RDH13	RANBP3	CHST4		CLIP2
PTPRH	RCSD1	RAMP3	CHCHD6		CLIC5
PTPN12	RCBTB1	RAMP2	CHAMP1		CINP
PTOV1	RBX1	RALGAPA1	CFB		CIC
PTK7	RBMS3	RAB5B	CEACAM6		CHCHD6
PSMG3	RBM43	RAB38	CDX2		CFAP58
PSMD8	RBM34	RAB33A	CDKAL1		CENPJ
PSMD10	RBBP4	RAB1B	CDK5RAP2		CENPC
PSMC6	RASGRF1	RAB11FIP2	CDK13		CELF5
PRR23B	RASA3	QSOX2	CDC16		CEACAM6
PRPSAP2	RAMP2	QRSL1	CCT6A		CDS2
PRPF6	RAF1	QRFPR	CCSER1		CDKN2C
PROB1	RAD51C	PYM1	CCDC88C		CD164
PRMT1	RAD50	PYCR1	CCDC28A		CCSER1
PRKRA	RAB8B	PWWP2B	CCDC186		CCDC93
PRKG2	RAB7B	PTPN3	CARD14		CCDC92
PRKD1	RAB39A	PTPN1	CAMK2G		CCDC91
PRICKLE4	PZP	PTGDR2	CA13		CCDC7
PRELID1	PYCR1	PTDSS2	CA1		CBR1
PRCP	PWP1	PSPC1	C4B_2		CAV1
PPP2R3B	PUS1	PSME4	C18ORF25		CASP14
PPP1R9A	PTPRH	PSMD3	C14ORF80		CAMK2D
PPP1R1B	PTPN12	PSMD10	BTBD16		CACYBP
PPP1R18	PTPN1	PSIP1	BRINP3		CACNA1C
PPP1R10	PTGIS	PRRC2B	BRD7		C2CD3
PPM1M	PTDSS2	PRR22	BRCC3		BTF3
PPIA	PSPC1	PRPF39	BRCC3		BRCC3
PPFIA4	PSMG3	PRPF19	BLOC1S5		BLOC1S5
PPFIA1	PSME4	PROSC	BLNK		BLNK
PPDPF	PSMD11	PRMT1	BCAS1		BECN1
PNMT	PSMD1	PRKDC	BANF1		BDP1
PNKP	PSMC6	PRKAR2B	B3GNT2		ATP8B4
PMCH	PRPSAP2	PRDM7	ATP5H		ATP5A1
PM20D1	PRPF39	PPWD1	ATP1B3		ATP1B3
PLEKHO1	PRL	PPP4R3B-B	ATP1A4		ATP12A
PLEKHA5	PRKDC	PPP4R1	ATF5		ARRDC3
PLEKHA3	PRKCI	PPP1R9B	ASTN2		ARPP19
PLEKHA1	PRICKLE4	PPP1R32	ASPSCR1		ARPC1A
PLAU	PRELID3B	PPME1	ARPC1A		ARL5B
PKD2L2	PRDX3	PPIF	ARMC7		ARL14EP
PITPNM2	PRDM8	PPIA	ARID1B		ARAP1
PIK3C2G	PRDM4	PPFIA1	ARHGEF26		AOC3
PIH1D3	PPP3CA	POU5F1	ARHGDIA		AOC2
PIGM	PPP2R3B	POU2F3	APH1B		ANO9
PID1	PPP1R3E	POMP	AP2S1		ANKS1B
PHTF2	PPP1R32	POLR2F	ANAPC11		ANKAR
PHKA1	PPP1R27	POLM	ALYREF		ALG10B
PHIP	PPME1	PMS1	ALKBH5		AGPAT5
PHF10	PPM1E	PMEL	AKR1B1		AFAP1L2
PGK2	PPM1A	PM20D1	AGPAT5		ADAM20
PGC	PPIA	PLXNC1	AFAP1L2		ADAM10
PGAP3	PPFIA1	PLXNA1	ADCY7		ADA2
PFDN4	PPCDC	PLCL1	ADCY2		ACTR6
PEX5L	POU2F1	PLCD4	ADAM20		ACER2
PDX1	POLR1B	PLAGL1	ABRACL		ABCC4
PDSS2	PMS1	PLA2G6	ABCC4		ABCB5
PDGFRA	PM20D1	PKP3			AASDHPPT
PDF	PLXNA1	PKD2L2
PDE6B	PLXDC2	PKD1L2
PCYT2	PLIN1	PITPNB
PCNX3	PLGRKT	PICK1
PCGF3	PLEKHA1	PHRF1
PCGF3	PLAU	PFDN6
PAX3	PKP3	PELI1
PARPBP	PINLYP	PEAK1
PAPLN	PIK3C2G	PDSS2
PAPD5	PIGO	PDLIM3
PAN3	PIGM	PDE2A
P4HB	PID1	PDE11A
OSR1	PI16	PCYOX1
OSBPL11	PHTF2	PCSK5
OS9	PHRF1	PCNA
OR5D13	PHOX2A	PCED1A
OR52A5	PHKA1	PCDHB8
OR52A1	PHIP	PCDHB7
OR4N2	PGM2L1	PCDHB6
OPRM1	PGC	PCDHB5
OGFR	PECR	PCDHB4
OGFOD2	PEAK1	PCDHB17
NXNL2	PDZD9	PCDHB16
NUP62	PDX1	PCDHB11
NUFIP2	PDHX	PCDHB10
NTSR1	PDHA1	PAX7
NT5C	PDE2A	PARP4
NSA2	PCYT2	PARD6B
NRXN3	PCSK5	PARD3B
NRP2	PCNX3	PAPPA2
NRM	PCNA	PAFAH1B3
NRIP2	PCGF6	PACS1
NR3C1	PCED1A	PABPC1L
NR1I2	PCDHB8	P4HA3
NPY	PCDHB7	OXCT1
NPTN	PCDHB6	OVCH1
NPM1	PCDHB5	OTUD3
NPB	PCDHB4	OTUD1
NPAS1	PCDHB18	OSR2
NMRAL1	PCDHB17	OSGEPL1
NLK	PCDHB16	ORMDL3
NIP7	PCDHB15	OR5D13
NGF	PCDHB11	OR52M1
NGDN	PCDHB10	OR52K1
NFIA	PCCA	OR52I2
NEUROD2	PAWR	OR52I1
NEU3	PARP8	OR52B2
NEO1	PARP4	OR52A5
NELFE	PARD6B	OR51V1
NEK7	PARD3B	OR51I2
NDST2	PAPD5	OR51G2
NCOA1	PAN3	OR51E1
NBEA	PAFAH1B3	OR51B5
NBAS	PACS1	OR10Q1
NAA38	PABPN1	ONECUT1
MYOG	P4HB	OLA1
MYO5B	P4HA3	OAF
MYO15A	OTUD3	NUCKS1
MYL9	OSGEPL1	NSUN2
MYL12B	ORC4	NSUN2
MYH7	OR52Z1	NSL1
MYADML2	OR52P1P	NRTN
MTTP	OR52M1	NRG3
MTA1	OR52K1	NR4A1
MSX1	OR52I2	NPAT
MRVI1	OR52I1	NPAS1
MRPL58	OR52A5	NOX5
MRPL57	OR52A1	NOP56
MRPL3	OR51V1	NOD2
MRGBP	OR51M1	NNT
MRAS	OR51L1	NMI
MPI	OR51B5	NME7
MPG	OR2T11	NIPAL2
MMS22L	OPTN	NFIC
MMP17	OPRM1	NFIA
MLH1	OPALIN	NET1
MLEC	ONECUT1	NEO1
MIEF2	OGFR	NEK8
MICU2	OGFOD3	NEK4
MGAT4C	NUP62	NDUFV2
MGA	NUP133	NDUFC1
MFSD7	NUFIP2	NDUFB8
MFSD4A	NUCKS1	NDUFA11
MFNG	NTSR1	NCL
METTL1	NTN4	NBPF4
METAP1D	NTM	NBEA
MEGF9	NT5C2	NAV2
MED25	NT5C	NAP1L1
MDC1	NSUN2	NAIP
MCC	NSUN2	NAA15
MC1R	NSMCE2	MYOT
MBTD1	NSF	MYO5C
MAPKAPK5	NRP2	MYO5A
MAP4K5	NRP2	MYADML2
MAP3K8	NRG3	MUSTN1
MAP3K2	NR3C1	MUC3B
MANBA	NR1I2	MTX2
MAN2B2	NPB	MTMR1
MAK16	NOTCH3	MTMR1
MAGI2	NONO	MTM1
MAGI1	NOL8	MTA3
MAGEF1	NNAT	MTA3
MAGED4	NMI	MSH6
MAGEB10	NMB	MRPL48
MAFG	NLRP7	MREG
MAATS1	NGDN	MPL
LY75	NFKBIA	MPHOSPH8
LUC7L	NFIB	MPEG1
LTBP3	NFIA	MMD
LSM6	NEO1	MLLT10
LRTM1	NEMF	MITF
LRRC7	NELFE	MITF
LRP1B	NEIL1	MINDY2
LRCH1	NEDD4	MGARP
LRBA	NDUFB8	METTL21C
LMOD2	NDC80	MET
LMO7	NCOR2	MEMO1
LLGL1	NCAPD3	MEGF8
LKAAEAR1	NASP	MED23
LHFPL3	NARF	MED13L
LATS2	NAIP	ME1
KYNU	NAALADL2	MDH1
KMT2E	MYO5C	MC5R
KLHL1	MYO5A	MC2R
KIFC1	MYO15A	MBNL1
KIF27	MYLPF	MAX
KIF1A	MYH7	MATN2
KIF13B	MYADML2	MAPKAP1
KIAA1328	MUTYH	MAP4K4
KDM6B	MTX2	MAGEB4
KCTD2	MTCH1	MAGEB3
KCNMB4	MTA1	MAGEA8
KCNMB2	MSH6	MAFG
KCNK7	MRPS9	MAFF
KCNJ9	MRPL58	MAD1L1
KCNJ10	MRPL17	MACC1
KCNH5	MRGBP	LYRM1
KCNH1	MRGBP	LRRK2
KCNE2	MPPED2	LRRC56
KCNE1	MPHOSPH8	LRRC53
KCNAB3	MPEG1	LRRC3C
KANSL1	MORF4L1	LRRC30
JMY	MMP17	LRRC27
JMJD1C	MITF	LRRC10B
JCAD	MITF	LRCH3
IZUMO2	MINDY2	LONP1
ITPKB	MIEF2	LMX1A
ITGB4	MICAL3	LMOD2
ITGA1	MGA	LMNTD2
ITFG2	MFNG	LIPC
IPP	MEX3B	LHX3
IPO8	METTL4	LGI2
IPMK	METTL18	LDLRAD4
INSC	MET	LAMA1
IL5RA	MEGF9	KRT80
IL4I1	MEGF8	KMT2C
IL22RA2	MEGF11	KLK10
IL1RAP	ME1	KLHL1
IL1R2	MDH1	KLF3
IL13	MCTP1	KLC2
IGSF8	MAX	KIAA1109
IFT88	MARVELD3	KDM6A
IFNW1	MAPT	KDM3B
IFNLR1	MAP3K2	KDELC1
IFNGR1	MAP2K5	KCNS1
IFNB2	MAN2C1	KCNQ5
IFNA14	MAGI2	KCNJ13
IDUA	MAGEF1	KCNH5
IDO2	MAGEB3	KCNG3
IARS	MAFG	KBTBD3
HTRA1	MAATS1	KAT6B
HTR2A	LTBP3	KANK1
HSPD1	LSM6	JAK1
HSPA8	LRRD1	ITPRIP
HSFX3	LRRC7	ITIH4
HSD3B	LRRC56	ITIH3
HNRNPM	LRRC45	ITIH1
HNRNPK	LRRC10B	ITGAM
HNRNPA2B1	LRIG2	IRX6
HNRNPA2B1	LRCH1	IRAK3
HNRNPA1	LMNTD2	IQCG
HMOX2	LLGL1	INTS8
HMGN1	LIPE	INSM2
HLA-DQB2	LDHA	INO80
HIST1H2BM	LCT	IMPACT
HIST1H2BG	LAMA1	IMMP1L
HIST1H2AP	LAD1	ILVBL
HIST1H1E	KRIT1	IL5RA
HIPK2	KLK10	IL1RAPL2
HIF1A	KLHL1	IL17RA
HHIP	KLHDC2	IL15
HFE	KLF15	IL13RA2
HDLBP	KLF12	IKZF4
HDAC8	KIT	IFT27
HBZ1	KIFC1	IDH3A
HBQ1	KIF7	IDH2
HBM	KIF6	ICK
HAT1	KIF3A	HYDIN
HAT1	KIF27	HTR5B
HAS2	KHSRP	HSPA4L
HACD4	KCTD8	HSFX3
GVINP1	KCTD2	HRAS
GTF2A2	KCNS1	HPSE2
GSTT4	KCNQ5	HOXD1
GSTT3	KCNK7	HOXC9
GSTT1	KCNK5	HOXC8
GSK3B	KCNK17	HOXC5
GSAP	KCNK16	HOXC4
GRAMD4	KCNJ9	HOXC12
GRAMD1C	KCNJ4	HOXC11
GPR35	KCNJ15	HOXC10
GPR137C	KCNJ13	HNRNPUL1
GPC1	KCNJ10	HNRNPA2B1
GPBP1L1	KCNH5	HNRNPA1
GNPNAT1	KCNH1	HNRNPA0
GNL3L	KBTBD3	HMGN1
GNL1	KBTBD12	HMG20A
GNAO1	KAT5	HIST1H2BA
GNA14	KAT2B	HIST1H2AA
GMDS	JAK1	HIF1AN
GMDS	IZUMO2	HIBADH
GLRX2	ITPRIP	HGF
GLIS3	ITPR1	HECW1
GLIS2	ITPKB	HDDC2
GLIS1	ITGA1	HCN4
GLDN	IRX6	HBE2
GJB7	IQCJ	HBE1
GJB6	IPP	HAS2
GJB2	IPO8	HADHB
GJA3	INPPL1	HADHA
GGT5	INO80	GVINP1
GGT1	INA	GTSF1
GGN	IMMP1L	GSTO2
GFPT1	ILVBL	GSTO1
GDPD4	IL5RA	GSTM1
GDF7	IL4I1	GSTA4
GAS2	IL17RA	GSTA2
GALNTL6	IL13	GSTA1
GALK1	IKZF4	GSR
GAK	IGSF8	GSK3A
GABRR1	IFNB2	GSDMB
FZD3	IFNA14	GRM5
FUZ	IDNK	GRK5
FUT11	IDH2	GRIK1
FUT10	ICK	GRID2
FTH1	IARS	GRASP
FSTL5	HYDIN	GRAP
FRY	HTRA1	GPR143
FRS3	HTR5B	GPBP1L1
FOXN3	HTR2B	GP1BB
FOXM1	HTR2A	GOLGA7B
FOCAD	HSPA9	GNL3L
FNIP1	HRAS	GNL3
FMNL2	HPS5	GNB1L
FMN1	HPDL	GMDS
FLT3	HPCA	GLT8D1
FLRT3	HNRNPK	GLIS3
FLOT1	HNRNPA2B1	GLDN
FLII	HNRNPA2B1	GIMAP7
FKBP7	HNRNPA1	GIMAP4
FKBP4	HMMR	GDI2
FILIP1L	HMGN1	GAN
FHIT	HMG20A	GALNT11
FGFRL1	HLTF	GALK2
FGF5	HIST1H2AP	GABRR1
FBXL3	HIST1H1E	FZD3
FAXC	HIF1AN	FZD3
FARP2	HFE	FYTTD1
FANCL	HEXDC	FXR2
FANCF	HDAC8	FUT9
FANCA	HBE2	FSIP2
FAM96B	HBE1	FRY
FAM92A	HAS2	FRMPD1
FAM89B	HACD4	FOXD4L1
FAM219B	GYG1	FNTB
FAM205A	GTF2H1	FNDC3A
FAM19A5	GTF2F1	FMN2
FAM19A2	GSTO2	FLVCR1
FAM192A	GSTO1	FLT1
FAM155A	GSTA4	FLOT2
FAM13B	GSTA2	FKBP8
FAM120A	GSTA1	FKBP3
EZR	GSR	FHL5
ESRRB	GSK3B	FGF5
ESD	GSK3A	FGD1
ERO1A	GRM8	FEZF1
ERMARD	GRK5	FBXO11
ERBB2	GRIK2	FANCM
EPS8L1	GRIK1	FAM96B
EPHA6	GRAP	FAM90A5P
EPHA5	GPR137C	FAM83G
ENPP1	GPHN	FAM78B
ELOB	GPBP1L1	FAM71C
ELMSAN1	GPAM	FAM53C
ELK4	GNPNAT1	FAM32A
ELAVL4	GNB1	FAM222B
ELAVL4	GMDS	FAM214A
EID1	GMDS	FAM210A
EHMT2	GLRX2	FAM209A
EHBP1L1	GLRA2	FAM208B
EGFL7	GLIS3	FAM13B
EFNB2	GLDN	FAM13A
EEF2	GHR	FAM114A1
EEF2	GFRA1	FAF1
EEF1A1	GFPT1	EZH1
ECT2L	GDPD4	EXT1
EBP	GCGR	EXOSC3
EBF2	GBP6	EXOC3
EBF1	GATA2	EXD1
DYNLT1	GANC	ESRP1
DYNLRB1	GALK2	ERLIN2
DXO	GAL3ST3	ERICH5
DUSP28	GABBR2	ERICH3
DUSP22	G3BP	ERGIC2
DTNB	G2E3	ERF
DSCC1	FZD3	ERCC6L2
DPYD	FZD3	ERAL1
DPP10	FXR2	EPHA6
DPM1	FTH1	EPHA6
DPEP1	FSTL5	EPHA5
DOCK7	FSHB	EPB41L2
DOCK1	FRY	ENPP3
DNMT3L	FRS3	ELP4
DNAL1	FRMPD1	EIF4H
DNAJC5	FOXN3	EIF4E
DNAJC21	FOLR2	EIF4B
DNAJC19	FOLR1	EIF3J
DNAJC15	FNTB	EFHD1
DNAJA3	FNDC5	EFEMP1
DNAJA1	FNDC3A	EEF2
DNAH8	FMN2	EEF1A1
DNAH5	FLT3	EDIL3
DNAH14	FLII	DYSF
DNAAF3	FKBP3	DUT
DLX2	FHIT	DUS3L
DLX1	FBXO11	DUPD1
DIS3L2	FBN1	DTX4
DHX16	FARSB	DTNB
DGKQ	FANCM	DSCC1
DGKG	FAM89B	DPYSL4
DFNB59	FAM83G	DPY19L4
DEPTOR	FAM83F	DPP6
DEPDC4	FAM214B	DOPEY1
DEF8	FAM205C	DOCK9
DDX11L8	FAM111B	DOCK8
DDX10	FAIM2	DNTTIP2
DDX1	FAF1	DNTT
DDT	EZR	DNMT3A
DDIAS	EZH1	DNAJC5
DCAF8	EXOSC3	DNAJC24
DCAF15	ETV3L	DNAJB13
DACH1	ESD	DNAJA4
DAB1	ERO1A	DNAJA1
CYP2G1	ERLIN2	DNAH3
CYP2C21	ERF	DNAH2
CYP2B6	ERCC6L2	DNAH10
CYP2B19	ERCC3	DMXL1
CYP2B11	ERBB4	DMRT2
CYP27B1	ERBB3	DMRT1
CYP21	EPS8L1	DMD
CYB5B	EPHA6	DLEU7
CXORF40A	EP300	DIS3L2
CXCL17	ENPP5	DIO3
CXCL1	ENPP4	DGKA
CUX1	ENDOV	DEXI
CUTA	EMCN	DEPTOR
CUL9	EMC2	DEPDC4
CUL5	ELP4	DENND4C
CTNNA3	EIF4H	DENND3
CTBP2	EIF4G3	DENND1C
CSNK2B	EID1	DEGS1
CSK	EHMT2	DEDD2
CSH1	EHBP1L1	DECR2
CSH	EHBP1	DDX18
CRYL1	EFS	DDX10
CRYBA1	EFHD1	DCUN1D3
CRIP3	EFEMP1	DCP1B
CRIP2	EFCAB10	DCAF12L2
CRIP1	EEFSEC	DCAF10
CRIM1	EEF1E1	DAB1
CRIM1	EEF1A1	CYP4F22
CRAM	ECT2L	CYP4F2
CPT1C	ECM29	CYP4F1
CPO	EBP	CYP2C21
CPNE4	EBF1	CYLD
CPNE2	DYNLT1	CXORF40A
CPLX1	DYNLRB1	CUX1
COX5A	DXO	CUL5
CORO7	DTX4	CUBN
COMMD4	DTNB	CTIF
COMMD1	DRD3	CTDSPL2
COL9A3	DRD3	CSNK1A1
COL11A1	DPYD	CSMD1
COG8	DPP6	CSGALNACT2
COG2	DOPEY1	CSF3
CNTN4	DOCK9	CRTAC1
CNTLN	DNTTIP2	CRSP2
CNOT2	DNTT	CPB1
CLECL1	DNMT3A	COPS2
CKMT1	DNAJC5	COMT
CISD3	DNAJC24	COA4
CISD2	DNAJC21	COA3
CISD1	DNAJB8	COA1
CHST4	DNAJB7	CNTNAP3
CHRDL1	DNAJB5	CNTN5
CHMP1A	DNAJA1	CNTN4
CHEK2	DNAH8	CNST
CHD3	DNAH7	CNOT9
CHCHD6	DNAH3	CNN3
CHCHD1	DNAH2	CNBP
CHAMP1	DNAH10	CLSPN
CFLAR	DNAAF3	CLIP2
CFB	DMXL2	CLIC5
CERK	DMXL1	CLIC4
CEP162	DLEU7	CLEC16A
CEACAM6	DIO2	CINP
CEACAM21	DIDO1	CIITA
CDX2	DHX36	CIC
CDKAL1	DHRS7	CIB3
CDK5RAP2	DGKI	CIB2
CDK4	DGKD	CHRM5
CDK18	DEPDC4	CHRDL1
CDK13	DENND4C	CHP1
CDK12	DEDD2	CHCHD6
CDK10	DDX18	CHAF1A
CDIP1	DDX10	CFLAR
CDH9	DDAH1	CFAP58
CDH12	DDA1	CEP72
CDH10	DCTPP1	CENPK
CDC16	DCP1B	CENPJ
CCT6A	DCAF10	CENPC
CCT4	CYP51A1	CELF5
CCSER1	CYP4F22	CEACAM6
CCNJ	CYP4F2	CDS2
CCNB1	CYP4F1	CDRT4
CCDC88C	CYP2C21	CDKN2C
CCDC73	CYP2C18	CDK2
CCDC58	CYP21	CDC25C
CCDC39	CUX1	CDC20
CCDC28A	CUTA	CD99L2
CCDC191	CUL5	CD1D
CCDC186	CUL1	CD164
CCDC117	CTSH	CCSER1
CATSPERG	CST6	CCM2
CASP13	CSNK1E	CCDC93
CARD14	CSNK1E	CCDC92
CARD10	CSH1	CCDC91
CAPN10	CSH	CCDC86
CAMK2G	CRYBA1	CCDC7
CALCA	CRIP2	CCDC58
CACNA2D3	CRIP1	CCDC187
CABIN1	CRHR1	CCDC172
CA14	CREG1	CCDC110
CA13	CRAM	CBWD3
CA1	CPVL	CBR1
C4ORF17	CPSF7	CBLB
C4B_2	CPO	CAV1
C4A	COX10	CATSPERD
C18ORF25	CORO2B	CASP14
C14ORF80	COMMD4	CARD10
C10ORF107	COL9A3	CAPS
BTRC	COL17A1	CAPN14
BTBD9	COL11A1	CAMK2D
BTBD16	COG5	CADPS2
BST1	COA3	CACYBP
BRSK1	CNTNAP3	CACNA2D3
BRINP3	CNTNAP1	CACNA1C
BRD7	CNTN4	C8A
BRCC3	CNFN	C2CD3
BRCC3	CMTM5	C1ORF216
BOLA3	CLPB	BZW2
BMP3	CLIP2	BTF3
BLOC1S5	CLIC5	BRCC3
BLNK	CISD3	BMP5
BCAS4	CINP	BLVRA
BCAS1	CIC	BLOC1S5
BANK1	CHST4	BLNK
BANF1	CHN2	BICDL1
B3GNT2	CHMP4B	BECN1
AZIN1	CHD2	BDP1
AVIL	CHCHD6	BCAS4
ATP8A2	CHAMP1	BAIAP2L2
ATP5H	CFB	B4GALNT4
ATP1B3	CFAP58	AVPR1A
ATP1A4	CEP76	AVEN
ATM	CEP57L1	ATP8B4
ATL1	CENPX	ATP8A1
ATF5	CENPP	ATP5A1
ASXL2	CENPJ	ATP1B3
ASTN2	CENPC	ATP1B1
ASPSCR1	CELF5	ATP12A
ASB15	CEACAM7	ATM
ARPC2	CEACAM6	ATG5
ARPC1A	CEACAM4	ATG101
ARNT2	CDX2	ATF7IP
ARMC7	CDS2	ASB15
ARL6IP4	CDKN2C	ASB13
ARL14EPL	CDKAL1	ARVCF
ARID1B	CDK5RAP2	ARRDC3
ARHGEF4	CDK13	ARPP19
ARHGEF37	CDC16	ARPC1A
ARHGEF26	CD274	ARL5B
ARHGDIA	CD247	ARL14EP
ARHGAP20	CD164	ARID2
ARHGAP15	CCT6A	ARHGEF37
ARGLU1	CCSER1	ARHGAP6
AQP12B	CCNI2	ARHGAP42
APH1B	CCDC93	ARHGAP32
APH1A	CCDC92	ARHGAP32
AP3S1	CCDC91	ARHGAP15
AP2S1	CCDC88C	ARG1
AP2A1	CCDC83	ARAP1
AP1AR	CCDC7	APOL3
ANXA2	CCDC28A	AP1M1
ANP32E	CCDC186	AP1AR
ANKRD26	CCDC17	AOC3
ANKMY1	CCDC162P	AOC2
ANGPTL4	CBR4	ANXA2
ANAPC11	CBR1	ANTXRL
ALYREF	CAV1	ANP32E
ALKBH5	CATSPER1	ANO9
ALDH2	CATSPER1	ANO2
ALAS1	CASP14	ANKS1B
AKR1B1	CARD14	ANKRD6
AGTPBP1	CAMK2G	ANKRD37
AGT	CAMK2D	ANKRD12
AGPAT5	CAGE1	ANKAR
AGPAT2	CACYBP	ANGPT1
AGBL4	CACNA1C	ANAPC4
AGAP2	CAB39L	AMPD2
AFF2	CA13	AMELX
AFAP1L2	CA12	ALPK1
ADRA2A	CA1	ALG10B
ADORA1	C8ORF34	ALDH2
ADNP	C6ORF183	AKR1C13
ADK	C4B_2	AIFM1
ADGRL2	C2CD3	AHRR
ADCY7	C1ORF112	AHRR
ADCY2	C18ORF25	AGTR1
ADAMTSL3	C14ORF80	AGR2
ADAMTS9	BTF3	AGPAT5
ADAM20	BTBD16	AGO4
ACSL6	BTBD11	AFF2
ACKR3	BRINP3	AFAP1L2
ACADS	BRD7	ADGRF3
ABRACL	BRCC3	ADAMTS7
ABHD16B	BRCC3	ADAM29
ABCF1	BNC1	ADAM20
ABCC4	BLOC1S5	ADAM10
ABCA3	BLNK	ADAD1
AADAC	BLCAP	ADA2
	BECN1	ACVR1B
	BDP1	ACTR6
	BCL2L2	ACTR2
	BCL2L13	ACSBG1
	BCAS1	ACOT11
	BANF1	ACER2
	B3GNT2	ACAT1
	ATXN7L1	ABRAXAS2
	ATP8B4	ABCC4
	ATP5H	ABCB5
	ATP5A1	AASDHPPT
	ATP2C2
	ATP1B3
	ATP1A4
	ATP12A
	ATF5
	ASTN2
	ASTN2
	ASPSCR1
	ASNSD1
	ASCL4
	ARRDC3
	ARPP19
	ARPC1A
	ARMC9
	ARMC7
	ARL5B
	ARL14EP
	ARID1B
	ARHGEF26
	ARHGEF11
	ARHGDIA
	ARF6
	ARAP1
	APIP
	APH1B
	AP2S1
	AP1G2
	AOC3
	AOC2
	ANXA5
	ANP32A
	ANO9
	ANKS1B
	ANKAR
	ANAPC11
	ALYREF
	ALKBH5
	ALKAL2
	ALG10B
	ALDH1L1
	AKR1B1
	AKR1A1
	AKAP9
	AKAP12
	AK1
	AGPAT5
	AFAP1L2
	ADCY7
	ADCY2
	ADAM20
	ADAM10
	ADA2
	ACVR2A
	ACTR6
	ACTA1
	ACP1
	ACER2
	ACAT2
	ACAA2
	ABRACL
	ABO
	ABCC4
	ABCB5
	ABCB10
	AASDHPPT
