# Supplementary material for: Genome-wide selection signal analysis reveals the adaptability of Tibetan sheep to high altitudes
Source: Front Vet Sci. 2025 Aug 14;12:1632017. doi: 10.3389/fvets.2025.1632017 (PMC12392279; doi:10.3389/fvets.2025.1632017)
Supplement: Supplementary file 5 [file Table_4.xlsx]

## Sheet: Sheet1
Table S4. GO enrichment (TS vs. WT)
Category	Term	Description	Count	%	PValue	Genes
GOTERM_BP_DIRECT	GO:0006468	protein phosphorylation	31	4.16667	6.91526e-05	BRSK1, GSK3B, FLT3, NLK, TTN, CHEK2, ERBB2, PRKG2, CSK, MAP3K8, MAP4K5, CAMK2G, TRPM6, SCYL2, SCYL1, MAP3K2, EPHA5, CDK18, PDGFRA, EPHA6, NEK7, GAK, PAN3, CDK4, PTK7, TYRO3, CDK10, PRKD1, TNIK, CDK12, CDK13
GOTERM_BP_DIRECT	GO:0016310	phosphorylation	28	3.76344	0.000814476	BRSK1, GSK3B, ADK, PIK3C2G, NLK, PLAU, ERBB2, PRKG2, CSK, MAP3K8, PGK2, MAP4K5, TRPM6, CDK18, PDGFRA, IPMK, UCKL1, ITPKB, LATS2, CDK4, DGKQ, CDK10, ULK1, ATM, PRKD1, TNIK, CDK12, CDK13
GOTERM_BP_DIRECT	GO:0071277	cellular response to calcium ion	7	0.94086	0.00453615	SYT5, NEUROD2, CPNE4, SYT10, DPEP1, CPNE2, SYT7
GOTERM_BP_DIRECT	GO:0032435	negative regulation of proteasomal ubiquitin-dependent protein catabolic process	4	0.537634	0.00776706	USP38, HFE, FHIT, UCHL5
GOTERM_BP_DIRECT	GO:0007169	cell surface receptor protein tyrosine kinase signaling pathway	9	1.20968	0.0110962	EPHA5, SHC4, EPHA6, FLT3, ERBB2, TYRO3, BLNK, NGF, FRS3
GOTERM_BP_DIRECT	GO:1990349	gap junction-mediated intercellular transport	3	0.403226	0.0146439	GJB2, GJA3, GJB6
GOTERM_BP_DIRECT	GO:0007018	microtubule-based movement	8	1.07527	0.0187734	DYNLT1, KIFC1, DNAH8, DNAH5, KIF13B, DYNLRB1, KIF1A, KIF27
GOTERM_BP_DIRECT	GO:0035023	regulation of Rho protein signal transduction	4	0.537634	0.0196363	ARHGAP20, STARD13, FLOT1, EPS8L1
GOTERM_BP_DIRECT	GO:0008104	protein localization	5	0.672043	0.0196404	LATS2, NBEA, LRBA, ULK1, AP1AR
GOTERM_BP_DIRECT	GO:0009790	embryo development	5	0.672043	0.0264979	DLX1, DLX2, CDX2, LRRC7, OSR1
GOTERM_BP_DIRECT	GO:0008285	negative regulation of cell population proliferation	8	1.07527	0.0309373	MYOG, FTH1, ULK1, MSX1, FNIP1, ATF5, SAV1, DIS3L2
GOTERM_BP_DIRECT	GO:1901379	regulation of potassium ion transmembrane transport	3	0.403226	0.0329357	DPP10, KCNE2, KCNAB3
GOTERM_BP_DIRECT	GO:0007154	cell communication	5	0.672043	0.0376187	GJB2, GJA3, ITGB4, GJB6, GJB7
GOTERM_BP_DIRECT	GO:0006654	phosphatidic acid biosynthetic process	3	0.403226	0.0402932	DGKG, DGKQ, AGPAT2
GOTERM_BP_DIRECT	GO:0006397	mRNA processing	7	0.94086	0.0443884	HSPA8, ALKBH5, RBM25, PAN3, DDX1, DHX16, CDK12
GOTERM_BP_DIRECT	GO:0007411	axon guidance	9	1.20968	0.0486792	EPHA5, EFNB2, NRP2, EPHA6, NPTN, SLIT1, B3GNT2, NEO1, MEGF9
GOTERM_BP_DIRECT	GO:0007275	multicellular organism development	10	1.34409	0.0503914	SPRED3, FSTL5, PDGFRA, FLT3, CDH10, PPDPF, ERBB2, TYRO3, CDH12, CDH9
GOTERM_BP_DIRECT	GO:0048863	stem cell differentiation	3	0.403226	0.0566178	SHC4, CDX2, MSX1
GOTERM_BP_DIRECT	GO:0030239	myofibril assembly	3	0.403226	0.0566178	FLII, MYL9, LMOD2
GOTERM_BP_DIRECT	GO:0003009	skeletal muscle contraction	3	0.403226	0.0566178	TCAP, TNNI3, RCSD1
GOTERM_BP_DIRECT	GO:0045893	positive regulation of DNA-templated transcription	11	1.47849	0.0598482	TBX15, AFAP1L2, NFIA, SRF, MGA, ZNF318, TFEB, GPBP1L1, ARID1B, UCHL5, CDK5RAP2
GOTERM_BP_DIRECT	GO:0043605	amide catabolic process	2	0.268817	0.0642671	PM20D1, URAD
GOTERM_BP_DIRECT	GO:1901739	regulation of myoblast fusion	2	0.268817	0.0642671	MYOG, PLEKHO1
GOTERM_BP_DIRECT	GO:0018105	peptidyl-serine phosphorylation	6	0.806452	0.0642951	LATS2, ULK1, MAPKAPK5, VRK3, TTBK1, HIPK2
GOTERM_BP_DIRECT	GO:0035556	intracellular signal transduction	16	2.15054	0.0648274	DGKG, SHC4, BRSK1, GSK3B, ADCY2, NLK, ADCY7, ASB15, DEPTOR, MC1R, RASA3, DGKQ, PPP1R1B, BLNK, ARHGEF4, SPSB4
GOTERM_BP_DIRECT	GO:0006368	transcription elongation by RNA polymerase II	4	0.537634	0.0734204	TCEA2, ELOB, CDK12, CDK13
GOTERM_BP_DIRECT	GO:0045944	positive regulation of transcription by RNA polymerase II	20	2.68817	0.0742948	NCOA1, MYOG, DLX1, NPM1, CDX2, SRF, SS18L1, NR1I2, TET2, PTOV1, RFX3, NR3C1, RELA, HIPK2, MED25, MC1R, HNRNPK, SOX18, ASXL2, TET3
GOTERM_BP_DIRECT	GO:0006357	regulation of transcription by RNA polymerase II	47	6.3172	0.0785814	ZNF276, ZNF473, CTBP2, ZNF292, GLIS3, ZNF518A, JMJD1C, RORB, FOXM1, NPAS1, HIF1A, GLIS1, RELA, GLIS2, ELK4, TRPS1, MSX1, BRD7, ZNF322, ARNT2, TFAP2C, ZFHX2, CDX2, OSR1, MGA, PCGF3, PDX1, EBF1, TFEB, EBF2, PAX3, RFX3, ZBTB12, RFX1, ARID1B, SMAD5, ZBTB9, TBX15, MRGBP, HNRNPK, NFIA, MAFG, DGKQ, RFXAP, PHIP, ATF5, RCOR3
GOTERM_BP_DIRECT	GO:1990830	cellular response to leukemia inhibitory factor	4	0.537634	0.079398	MRAS, SHMT1, SRSF3, B3GNT2
GOTERM_BP_DIRECT	GO:0016477	cell migration	9	1.20968	0.0830812	ZRANB1, FMNL2, ITGB4, GPC1, TYRO3, TNFAIP3, PIK3C2G, CTNNA3, DOCK1
GOTERM_BP_DIRECT	GO:0032007	negative regulation of TOR signaling	3	0.403226	0.0845063	DEPTOR, MAPKAPK5, FNIP1
GOTERM_BP_DIRECT	GO:0140374	antiviral innate immune response	3	0.403226	0.0845063	PRKRA, DHX16, USP18
GOTERM_BP_DIRECT	GO:0006211	5-methylcytosine catabolic process	2	0.268817	0.0948372	TET3, TET2
GOTERM_BP_DIRECT	GO:0010606	positive regulation of cytoplasmic mRNA processing body assembly	2	0.268817	0.0948372	PAN3, CNOT2
GOTERM_BP_DIRECT	GO:0035523	protein K29-linked deubiquitination	2	0.268817	0.0948372	ZRANB1, TNFAIP3
GOTERM_BP_DIRECT	GO:0030200	heparan sulfate proteoglycan catabolic process	2	0.268817	0.0948372	GPC1, SGSH
GOTERM_BP_DIRECT	GO:1990168	protein K33-linked deubiquitination	2	0.268817	0.0948372	ZRANB1, TNFAIP3
GOTERM_BP_DIRECT	GO:0001829	trophectodermal cell differentiation	2	0.268817	0.0948372	CDX2, CNOT2
GOTERM_BP_DIRECT	GO:0042127	regulation of cell population proliferation	5	0.672043	0.0994654	DUSP22, TFAP2C, PID1, FOXM1, SAV1
GOTERM_BP_DIRECT	GO:0006914	autophagy	5	0.672043	0.0994654	TOLLIP, VPS13A, CISD2, ULK1, SMCR8
GOTERM_BP_DIRECT	GO:0008033	tRNA processing	3	0.403226	0.104931	LSM6, DDX1, PUS7
GOTERM_BP_DIRECT	GO:0034332	adherens junction organization	4	0.537634	0.105282	CDH10, CDH12, CSK, CDH9
GOTERM_BP_DIRECT	GO:0090630	activation of GTPase activity	4	0.537634	0.11221	ARHGEF26, TBC1D17, TBC1D22A, SIPA1
GOTERM_BP_DIRECT	GO:0045739	positive regulation of DNA repair	3	0.403226	0.115593	BRCC3, CCDC117, UCHL5
GOTERM_BP_DIRECT	GO:0051016	barbed-end actin filament capping	3	0.403226	0.115593	AVIL, FLII, TWF2
GOTERM_BP_DIRECT	GO:0071947	protein deubiquitination involved in ubiquitin-dependent protein catabolic process	2	0.268817	0.12441	ZRANB1, TNFAIP3
GOTERM_BP_DIRECT	GO:0016241	regulation of macroautophagy	2	0.268817	0.12441	UBQLN1, ULK1
GOTERM_BP_DIRECT	GO:0016264	gap junction assembly	2	0.268817	0.12441	GJB2, GJB6
GOTERM_BP_DIRECT	GO:0006325	chromatin organization	7	0.94086	0.125177	KMT2E, MBTD1, MMS22L, SS18L1, NR3C1, CABIN1, HMGN1
GOTERM_BP_DIRECT	GO:0045666	positive regulation of neuron differentiation	3	0.403226	0.137666	NCOA1, NEUROD2, BRINP3
GOTERM_BP_DIRECT	GO:0034314	Arp2/3 complex-mediated actin nucleation	3	0.403226	0.137666	ARPC2, JMY, ARPC1A
GOTERM_BP_DIRECT	GO:0000902	cell morphogenesis	5	0.672043	0.138209	CDH10, CDH12, MSX1, FRY, CDH9
GOTERM_BP_DIRECT	GO:0031175	neuron projection development	4	0.537634	0.149234	GSK3B, TNXB, FRY, PPP1R9A
GOTERM_BP_DIRECT	GO:0033674	positive regulation of kinase activity	4	0.537634	0.149234	PDGFRA, FLT3, ERBB2, TYRO3
GOTERM_BP_DIRECT	GO:0006364	rRNA processing	5	0.672043	0.150248	RPS7, DDX1, DDX10, UTP18, UTP14A
GOTERM_BP_DIRECT	GO:0019441	tryptophan catabolic process to kynurenine	2	0.268817	0.153018	KYNU, IDO2
GOTERM_BP_DIRECT	GO:0045010	actin nucleation	2	0.268817	0.153018	SPIRE2, FMN1
GOTERM_BP_DIRECT	GO:0030901	midbrain development	2	0.268817	0.153018	MSX1, UCHL5
GOTERM_BP_DIRECT	GO:1990573	potassium ion import across plasma membrane	4	0.537634	0.165014	KCNE2, KCNJ10, KCNJ9, ATP1B3
GOTERM_BP_DIRECT	GO:0017158	regulation of calcium ion-dependent exocytosis	3	0.403226	0.172249	SYT5, SYT10, SYT7
GOTERM_BP_DIRECT	GO:0006891	intra-Golgi vesicle-mediated transport	3	0.403226	0.172249	COG8, CUX1, COG2
GOTERM_BP_DIRECT	GO:0036297	interstrand cross-link repair	3	0.403226	0.172249	FANCL, FANCA, FANCF
GOTERM_BP_DIRECT	GO:0006302	double-strand break repair	4	0.537634	0.173082	RAD50, MTA1, BRCC3, GGN
GOTERM_BP_DIRECT	GO:0015031	protein transport	10	1.34409	0.174157	RAB2A, SCAMP5, COG8, NBAS, CHMP1A, SPIRE2, RAB39A, COG2, SCAMP2, RAB11B
GOTERM_BP_DIRECT	GO:0071285	cellular response to lithium ion	2	0.268817	0.180693	MYOG, SLC13A2
GOTERM_BP_DIRECT	GO:0034354	'de novo' NAD biosynthetic process from tryptophan	2	0.268817	0.180693	KYNU, IDO2
GOTERM_BP_DIRECT	GO:0060287	epithelial cilium movement involved in determination of left/right asymmetry	2	0.268817	0.180693	CCDC39, RFX3
GOTERM_BP_DIRECT	GO:0006144	purine nucleobase metabolic process	2	0.268817	0.180693	URAD, ADK
GOTERM_BP_DIRECT	GO:0005513	detection of calcium ion	2	0.268817	0.180693	KCNMB2, KCNMB4
GOTERM_BP_DIRECT	GO:0070528	protein kinase C signaling	2	0.268817	0.180693	DGKQ, FLOT1
GOTERM_BP_DIRECT	GO:0043085	positive regulation of catalytic activity	2	0.268817	0.180693	APH1A, APH1B
GOTERM_BP_DIRECT	GO:0014059	regulation of dopamine secretion	3	0.403226	0.184072	SYT5, SYT10, SYT7
GOTERM_BP_DIRECT	GO:0044772	mitotic cell cycle phase transition	3	0.403226	0.184072	CCNB1, CCNJ, ZNF518A
GOTERM_CC_DIRECT	GO:0005737	cytoplasm	158	21.2366	2.73936e-05	PID1, CCNJ, FAM89B, AVIL, HDLBP, DCAF8, NR3C1, FGF5, ARHGDIA, CHEK2, FTH1, PPFIA1, BANF1, PPFIA4, CA13, MAGI1, CARD10, PCYT2, MAGI2, IPMK, ATP1B3, KCTD2, VRK3, FRS3, EEF1A1, CSNK2B, ULK1, MAPKAPK5, PRKD1, IDO2, PPIA, CARD14, MYL9, VCL, LLGL1, CUL9, BRSK1, PARPBP, FLII, SHMT1, TWF2, BRCC3, ARHGAP15, SKA3, NLK, HIF1A, FHIT, TTBK1, NEU3, CCNB1, PRPSAP2, SEC14L1, XRRA1, DNAJC21, TBC1D17, BRINP3, HSPA…
GOTERM_CC_DIRECT	GO:0005654	nucleoplasm	51	6.85484	3.51659e-05	GSK3B, HFE, DCAF8, ELK4, KYNU, SPIN1, CHAMP1, DHX16, CHCHD1, ZNF322, MYOG, NCOA1, PRMT1, ARID1B, TTI2, UCHL5, EID1, RBM12B, HAT1, ZNF318, ATF5, DLX1, NUFIP2, SHMT1, NIP7, FLII, MTA1, GPC1, UBQLN1, SHOC2, MSX1, BRD7, ARGLU1, REPS1, MAP3K2, TRMT10A, NPM1, PLEKHA1, CDX2, STYX, UPF3B, ABHD16B, PROB1, MRGBP, HNRNPK, ARPC2, CDK4, PRKRA, CNOT2, RLIM, TRIM38
GOTERM_CC_DIRECT	GO:0005829	cytosol	83	11.1559	0.00104221	DGKG, PNMT, GSK3B, USP38, MPI, ADK, AKR1B1, DCAF8, OSBPL11, SH3RF1, PSMD8, ELK4, IPO8, KYNU, ARHGDIA, SPIN1, BLNK, CHCHD1, ZNF322, DIS3L2, NCOA1, VPS9D1, AGTPBP1, PRMT1, RPS3A, AP1AR, TTI2, UCHL5, DUSP22, LATS2, DGKQ, DPYD, ULK1, DXO, FKBP4, ATF5, RBMS3, DLX1, NUFIP2, SHMT1, DDX1, FLII, HTRA1, USP18, SAV1, IL22RA2, SEC14L1, RBBP4, GPC1, ESD, UBQLN1, PDSS2, SHOC2, PGK2, BRD7, FNIP1, ARGLU1, REPS1,…
GOTERM_CC_DIRECT	GO:0005768	endosome	14	1.88172	0.00206444	ANXA2, AP1AR, OPRM1, LTBP3, COMMD1, TMEM175, UNC13D, ARPC2, DGKQ, FLOT1, TLR9, RAB28, ASTN2, RAB8B
GOTERM_CC_DIRECT	GO:0000785	chromatin	15	2.01613	0.00414995	NCOA1, PARPBP, SET, PPP1R10, EHMT2, DSCC1, JMJD1C, RFX3, CHD3, HNRNPK, CDK4, SOX18, CSNK2B, HAT1, HMGN1
GOTERM_CC_DIRECT	GO:0005694	chromosome	9	1.20968	0.00996995	ZNF276, TOP3A, TET3, TET2, SETMAR, BANF1, HDAC8, RHNO1, NELFE
GOTERM_CC_DIRECT	GO:0032587	ruffle membrane	6	0.806452	0.0113202	PLEKHA1, ERBB2, EPS8L1, PLEKHO1, EZR, JCAD
GOTERM_CC_DIRECT	GO:0098793	presynapse	6	0.806452	0.0124186	GSK3B, KCNJ10, DNAJC5, SYT10, DGKQ, HTR2A
GOTERM_CC_DIRECT	GO:0030425	dendrite	12	1.6129	0.0172399	EPHA5, HSPA8, MAGI2, ADORA1, ELAVL4, KLHL1, SORBS2, OPRM1, HTR2A, NGF, PPP1R9A, BRINP3
GOTERM_CC_DIRECT	GO:0005912	adherens junction	10	1.34409	0.022939	LRRC7, CDH10, FLOT1, KIF13B, CDH12, CTNNA3, EZR, CDH9, VCL, JCAD
GOTERM_CC_DIRECT	GO:0044291	cell-cell contact zone	3	0.403226	0.0237616	FLOT1, VCL, FGFRL1
GOTERM_CC_DIRECT	GO:0005922	connexin complex	4	0.537634	0.0331742	GJB2, GJA3, GJB6, GJB7
GOTERM_CC_DIRECT	GO:0034451	centriolar satellite	5	0.672043	0.053721	LATS2, FLII, FLOT1, UPF3B, CHD3
GOTERM_CC_DIRECT	GO:0005667	transcription regulator complex	9	1.20968	0.0554523	ARNT2, MED25, DACH1, SOX18, CDK4, PTOV1, RFX3, MSX1, RCOR3
GOTERM_CC_DIRECT	GO:0005634	nucleus	155	20.8333	0.0577274	MDC1, CCNJ, EHMT2, ZNF292, DSCC1, UBE2D3, HDLBP, RORB, NR3C1, PSMD8, ELK4, ALKBH5, DACH1, SOX18, CHEK2, ZNF322, HMGN1, AGTPBP1, METTL1, OSR1, PUS1, IPMK, EBF1, PTOV1, SETMAR, DDX10, EBF2, RFX3, RFX1, VRK3, PUS7, HAT1, CDIP1, DXO, PHIP, MAPKAPK5, ADNP, ATF5, FKBP4, RPP25, PPIA, RHNO1, ZNF276, DLX1, DLX2, PARPBP, SET, CTBP2, FLII, SHMT1, GLIS3, AGAP2, NLK, HIF1A, FHIT, GLIS1, TTBK1, ANAPC11, GLIS2,…
GOTERM_CC_DIRECT	GO:0030424	axon	11	1.47849	0.0596339	SYT5, GSK3B, NRP2, PTK7, ATL1, NPTN, OPRM1, HTR2A, KIF1A, NGF, SYT7
GOTERM_CC_DIRECT	GO:0043240	Fanconi anaemia nuclear complex	3	0.403226	0.0597769	FANCL, FANCA, FANCF
GOTERM_CC_DIRECT	GO:0036195	muscle cell projection membrane	2	0.268817	0.0610794	ARPC2, PLEKHO1
GOTERM_CC_DIRECT	GO:0005884	actin filament	5	0.672043	0.0730727	AVIL, GJB6, GAS2, TWF2, FMN1
GOTERM_CC_DIRECT	GO:0017119	Golgi transport complex	3	0.403226	0.0772838	COG8, COG2, LTBP3
GOTERM_CC_DIRECT	GO:0030027	lamellipodium	6	0.806452	0.0797336	ARPC2, FAM89B, AVIL, FLOT1, WASF3, SH3RF1
GOTERM_CC_DIRECT	GO:0034702	monoatomic ion channel complex	4	0.537634	0.0816257	KCNJ10, KCNH5, KCNJ9, KCNH1
GOTERM_CC_DIRECT	GO:0016581	NuRD complex	3	0.403226	0.0865662	MTA1, RBBP4, CHD3
GOTERM_CC_DIRECT	GO:0002102	podosome	3	0.403226	0.0865662	HNRNPK, PTPN12, VCL
GOTERM_CC_DIRECT	GO:0016324	apical plasma membrane	10	1.34409	0.0929616	SLC13A2, KCNE1, KCNE2, SLC20A2, SI, DPEP1, ATP1B3, EZR, TRPM6, SLC17A2
GOTERM_CC_DIRECT	GO:0000139	Golgi membrane	15	2.01613	0.100175	RAB2A, COG8, PGAP3, ATL1, FUT10, USO1, FUT11, ZDHHC23, RAB39A, SCAMP5, CUX1, MFNG, B3GNT2, VPS45, CHST4
GOTERM_CC_DIRECT	GO:0070765	gamma-secretase complex	2	0.268817	0.118433	APH1A, APH1B
GOTERM_CC_DIRECT	GO:0033063	Rad51B-Rad51C-Rad51D-XRCC2 complex	2	0.268817	0.118433	RAD51B, RAD51C
GOTERM_CC_DIRECT	GO:0016607	nuclear speck	9	1.20968	0.125438	ALKBH5, ALYREF, DGKQ, SRSF3, ARL6IP4, TRIP12, CDK12, NR3C1, AFF2
GOTERM_CC_DIRECT	GO:0030286	dynein complex	3	0.403226	0.126544	DNAH8, DNAH5, DNAH14
GOTERM_CC_DIRECT	GO:0008076	voltage-gated potassium channel complex	5	0.672043	0.1315	DPP10, KCNE2, KCNMB2, KCNMB4, KCNAB3
GOTERM_CC_DIRECT	GO:0043231	intracellular membrane-bounded organelle	13	1.74731	0.134082	IGSF8, ARL14EPL, ABCA3, CISD1, CISD2, OSBPL11, CISD3, NEU3, DNAJC5, BLNK, AP2S1, AP3S1, PPIA
GOTERM_CC_DIRECT	GO:0070382	exocytic vesicle	3	0.403226	0.13712	SYT10, UNC13D, SYTL3
GOTERM_CC_DIRECT	GO:0030117	membrane coat	3	0.403226	0.13712	AP2S1, AP2A1, AP3S1
GOTERM_CC_DIRECT	GO:0005759	mitochondrial matrix	7	0.94086	0.152045	TSFM, CCNB1, ALAS1, ALDH2, BOLA3, WARS2, HSPD1
GOTERM_CC_DIRECT	GO:0005832	chaperonin-containing T-complex	3	0.403226	0.158806	CCT6A, CCT4, HSPD1
GOTERM_CC_DIRECT	GO:0015629	actin cytoskeleton	7	0.94086	0.160749	ARPC2, MYO5B, AVIL, FLII, ARPC1A, PPP1R9A, VCL
GOTERM_CC_DIRECT	GO:0005787	signal peptidase complex	2	0.268817	0.172289	SPCS3, SPCS2
GOTERM_CC_DIRECT	GO:0001405	PAM complex, Tim23 associated import motor	2	0.268817	0.172289	DNAJC19, DNAJC15
GOTERM_CC_DIRECT	GO:0045177	apical part of cell	3	0.403226	0.181064	HFE, DPEP1, EZR
GOTERM_CC_DIRECT	GO:0030016	myofibril	3	0.403226	0.192361	TWF2, MYL9, LMOD2
GOTERM_CC_DIRECT	GO:0012506	vesicle membrane	2	0.268817	0.197972	DGKQ, ASPSCR1
GOTERM_CC_DIRECT	GO:0005858	axonemal dynein complex	2	0.268817	0.197972	DNAH8, DNAH5
GOTERM_MF_DIRECT	GO:0005524	ATP binding	79	10.6183	9.8162e-06	DGKG, GSK3B, FLT3, UBE2D3, ADK, CHD3, CHEK2, KIF13B, DHX16, PRKG2, MAP3K8, KIF1A, SCYL2, SCYL1, EPHA5, PDGFRA, EPHA6, ACSL6, DDX10, VRK3, KIF27, GAK, RAD51B, VWA8, RAD51C, LATS2, KIFC1, DGKQ, TYRO3, ULK1, MAPKAPK5, PRKD1, TNIK, BRSK1, DNAH8, DDX1, DNAH5, ADCY2, NLK, ADCY7, TTBK1, TTN, HSPD1, PRPSAP2, ERBB2, CSK, PGK2, MAP4K5, CAMK2G, TRPM6, CCT4, ABCF1, MAP3K2, CDK18, HSPA8, ABCA3, DNAH14, NEK7, …
GOTERM_MF_DIRECT	GO:0008270	zinc ion binding	44	5.91398	0.000335702	CUL9, ZNF512B, ZNF276, CPO, RNPEPL1, EHMT2, SHMT1, MPI, NR1I2, TNFAIP3, RORB, NR3C1, PRICKLE4, ANAPC11, MBTD1, CA1, ZMYM2, TRPS1, DNAJC21, ZSWIM8, SCAPER, ADAMTS9, CA14, CA13, ZCCHC24, ZFHX2, AGTPBP1, DTNB, ESRRB, TOP3A, TET2, SETMAR, AGBL4, RNF145, MMP17, ZNF318, TET3, TCEA2, DPEP1, CDIP1, TLL1, TRIP12, TRIM38, SEC24C
GOTERM_MF_DIRECT	GO:0046872	metal ion binding	80	10.7527	0.00114641	SPON1, NRP2, FLT3, PPP1R10, CISD1, JMJD1C, CISD2, CHD3, ZFYVE1, SH3RF1, CISD3, HBM, ALKBH5, DNMT3L, ENPP1, TRIM65, ZNF322, DIS3L2, RSPRY1, KDM6B, PDGFRA, COG8, OSR1, ITGA1, EBF1, EBF2, LMO7, CDKAL1, GLRX2, RASA3, MFNG, DGKQ, PITPNM2, DPYD, TYRO3, DPEP1, DXO, ADNP, PRKD1, IDO2, KMT2E, GLIS3, AGAP2, ZNF518A, CRIP2, ADCY2, BRCC3, HDAC8, COX5A, ADCY7, GLIS1, GLIS2, SCEL, MTA1, UNK, ZNRF3, RSBN1L, PDE…
GOTERM_MF_DIRECT	GO:0015459	potassium channel regulator activity	6	0.806452	0.00153391	DPP10, KCNE1, KCNE2, KCNMB2, KCNMB4, KCNAB3
GOTERM_MF_DIRECT	GO:0005515	protein binding	96	12.9032	0.0056555	ROBO2, SPAG16, RYR2, MDC1, TCF25, IL5RA, DCAF8, PTPRH, CHRDL1, SH3RF1, CABIN1, DEPTOR, ARHGDIA, CHEK2, INSC, PPFIA1, ELOB, PPFIA4, NEO1, TRIM65, RSPRY1, KDM6B, MAGI1, EPHA5, TSFM, EPHA6, SPATS2, SETMAR, LMO7, ARMC7, ITFG2, UTP18, PRPF6, LATS2, LRRC7, WDR82, EHBP1L1, TLR9, TYRO3, ARHGEF4, PHIP, FKBP4, ECT2L, ASTN2, CARD14, WDR27, PSMD10, KMT2E, TNXB, ARHGEF26, DDX1, PNKP, LRTM1, USO1, HTRA1, AGAP2…
GOTERM_MF_DIRECT	GO:0000977	RNA polymerase II transcription regulatory region sequence-specific DNA binding	13	1.74731	0.0113851	XBP1, TFAP2C, CDX2, OSR1, ZNF518A, FOXM1, NPAS1, HIF1A, CUX1, TRPS1, MSX1, ATF5, ZNF697
GOTERM_MF_DIRECT	GO:0004693	cyclin-dependent protein serine/threonine kinase activity	5	0.672043	0.0133886	CDK18, CDK4, CDK10, CDK12, CDK13
GOTERM_MF_DIRECT	GO:0030674	protein-macromolecule adaptor activity	6	0.806452	0.0157933	APH1A, APH1B, CUL5, CSNK2B, TCAP, ATP1B3
GOTERM_MF_DIRECT	GO:0043274	phospholipase binding	3	0.403226	0.0195596	DGKQ, BLNK, SRSF3
GOTERM_MF_DIRECT	GO:0051015	actin filament binding	14	1.88172	0.0224488	AVIL, FLII, ARPC1A, TWF2, RCSD1, PPP1R9A, FMNL2, ARPC2, GJB6, MYO5B, GAS2, CTNNA3, CORO7, VCL
GOTERM_MF_DIRECT	GO:0005544	calcium-dependent phospholipid binding	6	0.806452	0.0275609	SYT5, ANXA2, CPNE4, SYT10, CPNE2, SYT7
GOTERM_MF_DIRECT	GO:0045505	dynein intermediate chain binding	5	0.672043	0.0278508	DYNLT1, DNAH8, DNAH5, DNAH14, DYNLRB1
GOTERM_MF_DIRECT	GO:0004672	protein kinase activity	11	1.47849	0.0347225	MAP3K2, CDK18, PAN3, PTK7, NEK7, ERBB2, MAP3K8, TNIK, SCYL2, TTN, SCYL1
GOTERM_MF_DIRECT	GO:0002039	p53 binding	4	0.537634	0.0452883	GSK3B, EHMT2, MSX1, BRD7
GOTERM_MF_DIRECT	GO:0071933	Arp2/3 complex binding	3	0.403226	0.04705	AVIL, JMY, WASF3
