# Supplementary material for: Genome-wide selection signal analysis reveals the adaptability of Tibetan sheep to high altitudes
Source: Front Vet Sci. 2025 Aug 14;12:1632017. doi: 10.3389/fvets.2025.1632017 (PMC12392279; doi:10.3389/fvets.2025.1632017)
Supplement: Supplementary file 6 [file Table_5.xlsx]

## Sheet: Sheet1
Table S5. GO enrichment (TS vs. HB)
Category	Term	Description	Count	%	PValue	Genes
GOTERM_BP_DIRECT	GO:0007018	microtubule-based movement	12	1.4742	0.000160294	DNAH3, DNAH2, DNAH10, DYNLT1, DNAH7, KIFC1, DNAH8, KIF3A, DYNLRB1, KIF7, KIF6, KIF27
GOTERM_BP_DIRECT	GO:0006468	protein phosphorylation	28	3.4398	0.00258502	GSK3B, SCYL3, GSK3A, CAMK2D, FLT3, WNK4, TESK2, STK4, GRK5, ERBB3, ERBB4, CAMK2G, MAP2K5, SCYL2, SCYL1, MAP3K2, PRKCI, EPHA6, TEX14, TNNI3K, ACVR2A, PAN3, PEAK1, KIT, RAF1, CDK13, SGK1, MET
GOTERM_BP_DIRECT	GO:1990573	potassium ion import across plasma membrane	7	0.859951	0.00384084	KCNJ4, KCNJ10, KCNJ9, KCNJ13, KCNJ15, ATP1B3, ATP12A
GOTERM_BP_DIRECT	GO:0034765	regulation of monoatomic ion transmembrane transport	5	0.614251	0.00394382	KCNJ4, KCNJ10, KCNJ9, KCNJ13, KCNJ15
GOTERM_BP_DIRECT	GO:0006260	DNA replication	8	0.982801	0.0042336	FAM111B, ORC4, RRM1, NFIA, RBBP4, NFIB, TOP1, TICRR
GOTERM_BP_DIRECT	GO:0006281	DNA repair	10	1.2285	0.00693748	ENDOV, RRM1, RAD51C, KAT5, CENPX, RFC2, PSME4, UBE2U, HLTF, INO80
GOTERM_BP_DIRECT	GO:0060382	regulation of DNA strand elongation	3	0.36855	0.00715683	NUCKS1, INO80, UCHL5
GOTERM_BP_DIRECT	GO:0016310	phosphorylation	26	3.1941	0.00944491	GSK3B, GSK3A, PRKDC, AK1, WNK4, HTR2B, PIK3C2G, STK4, GRK5, ERBB3, ERBB4, PLAU, PLXNA1, JAK1, PRKCI, TNNI3K, CSNK1E, ACVR2A, ITPKB, KIT, ULK1, IDNK, RAF1, CDK13, SGK1, MET
GOTERM_BP_DIRECT	GO:0032436	positive regulation of proteasomal ubiquitin-dependent protein catabolic process	7	0.859951	0.0127979	GSK3B, RNF19B, DNAJB8, DNAJB7, CSNK1E, SH3RF1, DDA1
GOTERM_BP_DIRECT	GO:0010212	response to ionizing radiation	4	0.4914	0.0146124	MTA1, KAT5, BRCC3, TICRR
GOTERM_BP_DIRECT	GO:0007169	cell surface receptor protein tyrosine kinase signaling pathway	9	1.10565	0.0172409	SHC4, EFS, EPHA6, ERBB3, ERBB4, FLT3, BLNK, MET, FRS3
GOTERM_BP_DIRECT	GO:0005977	glycogen metabolic process	4	0.4914	0.0175196	GSK3B, GSK3A, UGP2, PHKA1
GOTERM_BP_DIRECT	GO:0010628	positive regulation of gene expression	12	1.4742	0.0186136	ACTA1, GSK3B, SLC24A3, HFE, FSHB, GCGR, PDE2A, BLNK, SPRY2, PRL, GATA2, WNT3
GOTERM_BP_DIRECT	GO:0071805	potassium ion transmembrane transport	7	0.859951	0.0205467	KCNK5, KCNK7, KCNH5, KCNS1, KCNK16, KCNK17, KCNH1
GOTERM_BP_DIRECT	GO:0006298	mismatch repair	4	0.4914	0.0207249	MSH6, PCNA, PMS1, MUTYH
GOTERM_BP_DIRECT	GO:0006915	apoptotic process	13	1.59705	0.0229325	SHC4, BECN1, INPPL1, APIP, PAWR, STK4, DEDD2, BCL2L13, ERCC3, KAT5, RFK, TP53, PPIA
GOTERM_BP_DIRECT	GO:0045739	positive regulation of DNA repair	4	0.4914	0.0242294	PCNA, BRCC3, INO80, UCHL5
GOTERM_BP_DIRECT	GO:0010629	negative regulation of gene expression	7	0.859951	0.0254093	GSK3B, SLC24A3, SETDB2, INPPL1, ADAM10, TARDBP, GATA2
GOTERM_BP_DIRECT	GO:0045165	cell fate commitment	6	0.737101	0.0289669	PRDM4, ONECUT1, WNT8B, SPRY2, GATA2, WNT3
GOTERM_BP_DIRECT	GO:0001825	blastocyst formation	3	0.36855	0.0303951	MFNG, PRL, SKIL
GOTERM_BP_DIRECT	GO:0097178	ruffle assembly	3	0.36855	0.0303951	ARHGEF26, INPPL1, ARF6
GOTERM_BP_DIRECT	GO:0043087	regulation of GTPase activity	5	0.614251	0.0341787	VAV3, SYNGAP1, RASA3, PLXNA1, VAV1
GOTERM_BP_DIRECT	GO:0007275	multicellular organism development	11	1.35135	0.0349246	SPRED3, NOTCH3, FSTL5, ERBB3, ERBB4, FLT3, KIT, WNT8B, SPRY2, MET, WNT3
GOTERM_BP_DIRECT	GO:0051301	cell division	11	1.35135	0.0363399	BECN1, PARD6B, SETDB2, CDC16, MYO5A, BRCC3, NCAPD3, ARPP19, NDC80, CENPC, ANAPC11
GOTERM_BP_DIRECT	GO:0006048	UDP-N-acetylglucosamine biosynthetic process	3	0.36855	0.0381765	GFPT1, GNPNAT1, UAP1
GOTERM_BP_DIRECT	GO:1905168	positive regulation of double-strand break repair via homologous recombination	3	0.36855	0.0381765	MRGBP, KAT5, YEATS4
GOTERM_BP_DIRECT	GO:0051315	attachment of mitotic spindle microtubules to kinetochore	3	0.36855	0.0381765	CHAMP1, NDC80, CENPC
GOTERM_BP_DIRECT	GO:0000723	telomere maintenance	4	0.4914	0.0412174	XRCC5, PRKDC, INO80, UCHL5
GOTERM_BP_DIRECT	GO:0030322	stabilization of membrane potential	4	0.4914	0.0412174	KCNK5, KCNK7, KCNK16, KCNK17
GOTERM_BP_DIRECT	GO:0008285	negative regulation of cell population proliferation	8	0.982801	0.0445762	BECN1, CDKN2C, FTH1, INPPL1, SPRY2, ULK1, NMI, ATF5
GOTERM_BP_DIRECT	GO:0006275	regulation of DNA replication	3	0.36855	0.0466215	PCNA, NUCKS1, UCHL5
GOTERM_BP_DIRECT	GO:0007219	Notch signaling pathway	7	0.859951	0.0495441	NFKBIA, NOTCH3, APH1B, ONECUT1, ADAM10, SORBS2, DTX4
GOTERM_BP_DIRECT	GO:0014059	regulation of dopamine secretion	4	0.4914	0.0514473	SYT5, SYT10, DRD3, SYT7
GOTERM_BP_DIRECT	GO:0008593	regulation of Notch signaling pathway	3	0.36855	0.0556736	MFNG, ADAM10, LLGL1
GOTERM_BP_DIRECT	GO:0016477	cell migration	10	1.2285	0.0567384	VAV3, SYDE1, EFS, PEAK1, ONECUT1, NTN4, TNFAIP3, PIK3C2G, MET, VAV1
GOTERM_BP_DIRECT	GO:0006303	double-strand break repair via nonhomologous end joining	4	0.4914	0.0569785	XRCC4, XRCC5, PRKDC, DNTT
GOTERM_BP_DIRECT	GO:0043066	negative regulation of apoptotic process	11	1.35135	0.0584595	PRDX3, BECN1, HNRNPK, ERBB3, ERBB4, HTR2B, SPRY2, PRL, ATF5, NAIP, SH3RF1
GOTERM_BP_DIRECT	GO:0000132	establishment of mitotic spindle orientation	4	0.4914	0.0627786	KAT5, SPRY2, NDC80, CDK5RAP2
GOTERM_BP_DIRECT	GO:0006265	DNA topological change	3	0.36855	0.0652793	ERCC3, TOP3A, TOP1
GOTERM_BP_DIRECT	GO:0048863	stem cell differentiation	3	0.36855	0.0652793	SHC4, PSMD11, CDX2
GOTERM_BP_DIRECT	GO:0007205	protein kinase C-activating G protein-coupled receptor signaling pathway	3	0.36855	0.0652793	DGKD, HTR2B, DGKI
GOTERM_BP_DIRECT	GO:0030512	negative regulation of transforming growth factor beta receptor signaling pathway	4	0.4914	0.0688403	FAM89B, ONECUT1, SPRY2, SKIL
GOTERM_BP_DIRECT	GO:1904507	positive regulation of telomere maintenance in response to DNA damage	2	0.2457	0.0695346	INO80, UCHL5
GOTERM_BP_DIRECT	GO:0043605	amide catabolic process	2	0.2457	0.0695346	PM20D1, URAD
GOTERM_BP_DIRECT	GO:0046580	negative regulation of Ras protein signal transduction	3	0.36855	0.0753881	SYNGAP1, RASA3, SPRY2
GOTERM_BP_DIRECT	GO:0051231	spindle elongation	3	0.36855	0.0753881	KIF3A, KIF7, KIF27
GOTERM_BP_DIRECT	GO:0032435	negative regulation of proteasomal ubiquitin-dependent protein catabolic process	3	0.36855	0.0753881	HFE, FHIT, UCHL5
GOTERM_BP_DIRECT	GO:0070372	regulation of ERK1 and ERK2 cascade	3	0.36855	0.0753881	FAM83G, FAM83F, STYX
GOTERM_BP_DIRECT	GO:0030335	positive regulation of cell migration	7	0.859951	0.0806714	FAM83G, FAM83F, FAM89B, SEMA4B, KIT, ONECUT1, SPRY2
GOTERM_BP_DIRECT	GO:0033554	cellular response to stress	3	0.36855	0.0859527	MAP3K2, PRDX3, RELA
GOTERM_BP_DIRECT	GO:0045893	positive regulation of DNA-templated transcription	11	1.35135	0.0904996	AFAP1L2, SFR1, NFIA, NFIB, MGA, TFEB, GTF2H1, GPBP1L1, ARID1B, UCHL5, CDK5RAP2
GOTERM_BP_DIRECT	GO:0043491	phosphatidylinositol 3-kinase/protein kinase B signal transduction	4	0.4914	0.0955433	PLEKHA1, INPPL1, HTR2B, PIK3C2G
GOTERM_BP_DIRECT	GO:1990830	cellular response to leukemia inhibitory factor	4	0.4914	0.0955433	XRCC5, SHMT1, B3GNT2, SPRY2
GOTERM_BP_DIRECT	GO:0045995	regulation of embryonic development	3	0.36855	0.0969281	LAMA1, INO80, UCHL5
GOTERM_BP_DIRECT	GO:0070371	ERK1 and ERK2 cascade	3	0.36855	0.0969281	INPPL1, HTR2B, SPRY2
GOTERM_BP_DIRECT	GO:0045454	cell redox homeostasis	3	0.36855	0.0969281	PRDX3, GSR, KRIT1
GOTERM_BP_DIRECT	GO:0006883	intracellular sodium ion homeostasis	3	0.36855	0.0969281	SCNN1G, ATP1B3, ATP12A
GOTERM_BP_DIRECT	GO:0006896	Golgi to vacuole transport	3	0.36855	0.0969281	AP1G2, VPS54, LTBP3
GOTERM_BP_DIRECT	GO:0000724	double-strand break repair via homologous recombination	6	0.737101	0.0972136	KAT5, SFR1, NSMCE2, UBE2N, NUCKS1, INO80
GOTERM_BP_DIRECT	GO:0002260	lymphocyte homeostasis	2	0.2457	0.10247	PACS1, SKIL
GOTERM_BP_DIRECT	GO:1902425	positive regulation of attachment of mitotic spindle microtubules to kinetochore	2	0.2457	0.10247	BECN1, KAT5
GOTERM_BP_DIRECT	GO:0030262	apoptotic nuclear changes	2	0.2457	0.10247	BLCAP, DEDD2
GOTERM_BP_DIRECT	GO:0045197	establishment or maintenance of epithelial cell apical/basal polarity	4	0.4914	0.10279	NOTCH3, CDX2, LRRC7, PARD3B
GOTERM_BP_DIRECT	GO:0042752	regulation of circadian rhythm	3	0.36855	0.108272	NONO, CSNK1E, TARDBP
GOTERM_BP_DIRECT	GO:0006289	nucleotide-excision repair	4	0.4914	0.110247	KAT5, ERCC3, GTF2H1, TP53
GOTERM_BP_DIRECT	GO:0045892	negative regulation of DNA-templated transcription	10	1.2285	0.112036	EID1, HNRNPK, KAT5, XRCC5, NONO, DNMT3A, ZNF703, RFX3, ATF5, TP53
GOTERM_BP_DIRECT	GO:0072089	stem cell proliferation	3	0.36855	0.119945	CDKN2C, NFIB, WNT3
GOTERM_BP_DIRECT	GO:0031623	receptor internalization	3	0.36855	0.119945	RAMP2, NEDD4, CAV1
GOTERM_BP_DIRECT	GO:0090630	activation of GTPase activity	4	0.4914	0.133786	ARHGEF26, TBC1D17, SIPA1, TBC1D16
GOTERM_BP_DIRECT	GO:0016241	regulation of macroautophagy	2	0.2457	0.134241	UBQLN1, ULK1
GOTERM_BP_DIRECT	GO:0036010	protein localization to endosome	2	0.2457	0.134241	RCSD1, ARF6
GOTERM_BP_DIRECT	GO:0003309	type B pancreatic cell differentiation	2	0.2457	0.134241	ONECUT1, PDX1
GOTERM_BP_DIRECT	GO:2000781	positive regulation of double-strand break repair	2	0.2457	0.134241	SLF1, UBE2N
GOTERM_BP_DIRECT	GO:0006154	adenosine catabolic process	2	0.2457	0.134241	URAD, ADA2
GOTERM_BP_DIRECT	GO:0060998	regulation of dendritic spine development	2	0.2457	0.134241	FXR2, ARF6
GOTERM_BP_DIRECT	GO:0001889	liver development	3	0.36855	0.14413	ONECUT1, MET, ARF6
GOTERM_BP_DIRECT	GO:0007411	axon guidance	8	0.982801	0.146335	NRP2, EPHA6, LAMA1, SEMA4B, B3GNT2, NEO1, WNT3, MEGF9
GOTERM_BP_DIRECT	GO:0022008	neurogenesis	4	0.4914	0.150355	KAT5, ERBB3, XRCC5, ERBB4
GOTERM_BP_DIRECT	GO:0042026	protein refolding	4	0.4914	0.150355	HSPA9, DNAJA1, DNAJB8, DNAJB7
GOTERM_BP_DIRECT	GO:0006325	chromatin organization	7	0.859951	0.163254	MORF4L1, SS18L1, LMNTD2, WAC, NUCKS1, NR3C1, HMGN1
GOTERM_BP_DIRECT	GO:0010458	exit from mitosis	2	0.2457	0.164889	NFIB, CHMP4B
GOTERM_BP_DIRECT	GO:0032801	receptor catabolic process	2	0.2457	0.164889	BECN1, NEDD4
GOTERM_BP_DIRECT	GO:0043266	regulation of potassium ion transport	2	0.2457	0.164889	UNC93A, DRD3
GOTERM_BP_DIRECT	GO:0061511	centriole elongation	2	0.2457	0.164889	C2CD3, CENPJ
GOTERM_BP_DIRECT	GO:0051093	negative regulation of developmental process	2	0.2457	0.164889	GSK3B, GSK3A
GOTERM_BP_DIRECT	GO:0033152	immunoglobulin V(D)J recombination	2	0.2457	0.164889	XRCC4, PRKDC
GOTERM_BP_DIRECT	GO:0002031	G protein-coupled receptor internalization	2	0.2457	0.164889	SAG, HTR2B
GOTERM_BP_DIRECT	GO:0030901	midbrain development	2	0.2457	0.164889	UCHL5, PHOX2A
GOTERM_BP_DIRECT	GO:0097352	autophagosome maturation	3	0.36855	0.169211	BECN1, UBQLN1, CHMP4B
GOTERM_BP_DIRECT	GO:0045746	negative regulation of Notch signaling pathway	3	0.36855	0.169211	NFKBIA, HIF1AN, GATA2
GOTERM_BP_DIRECT	GO:0006338	chromatin remodeling	6	0.737101	0.170782	KAT2B, RBBP4, INO80, ARID1B, UCHL5, EZH1
GOTERM_BP_DIRECT	GO:0035556	intracellular signal transduction	15	1.84275	0.172915	VAV3, SHC4, GSK3B, DGKD, CAB39L, WNK4, ADCY2, STK4, ADCY7, VAV1, RASA3, NRG3, BLNK, DGKI, JAK1
GOTERM_BP_DIRECT	GO:0033674	positive regulation of kinase activity	4	0.4914	0.176333	ERBB3, ERBB4, FLT3, MET
GOTERM_BP_DIRECT	GO:0010508	positive regulation of autophagy	4	0.4914	0.176333	BECN1, ULK1, TRIM38, TRIM65
GOTERM_BP_DIRECT	GO:0007342	fusion of sperm to egg plasma membrane involved in single fertilization	3	0.36855	0.18201	SPESP1, FOLR2, FOLR1
GOTERM_BP_DIRECT	GO:0061077	chaperone-mediated protein folding	3	0.36855	0.18201	DNAJC5, DNAJB8, DNAJB7
GOTERM_BP_DIRECT	GO:0043161	proteasome-mediated ubiquitin-dependent protein catabolic process	8	0.982801	0.182858	USP25, PSMC6, KAT5, UBE2U, UBE2N, PSMD1, KCTD2, RNF186
GOTERM_BP_DIRECT	GO:0007005	mitochondrion organization	4	0.4914	0.19429	PRDX3, STOML2, MTX2, MIEF2
GOTERM_BP_DIRECT	GO:0071481	cellular response to X-ray	2	0.2457	0.194453	XRCC5, NUCKS1
GOTERM_BP_DIRECT	GO:0045184	establishment of protein localization	2	0.2457	0.194453	PLEKHA1, WDPCP
GOTERM_BP_DIRECT	GO:0006937	regulation of muscle contraction	2	0.2457	0.194453	TNNT1, UNC93A
GOTERM_BP_DIRECT	GO:0090162	establishment of epithelial cell polarity	2	0.2457	0.194453	SIPA1, ARF6
GOTERM_BP_DIRECT	GO:0043085	positive regulation of catalytic activity	2	0.2457	0.194453	APH1B, DCP1B
GOTERM_BP_DIRECT	GO:0006891	intra-Golgi vesicle-mediated transport	3	0.36855	0.194945	NSF, CUX1, COG5
GOTERM_BP_DIRECT	GO:0017158	regulation of calcium ion-dependent exocytosis	3	0.36855	0.194945	SYT5, SYT10, SYT7
GOTERM_CC_DIRECT	GO:0005829	cytosol	103	12.6536	5.08521e-07	ALDH1L1, INPPL1, LIPE, IPO8, KAT5, ARHGDIA, ZNF322, ANKS1B, WDR73, TIPRL, PSME4, CHMP4B, ULK1, DXO, RAF1, ATF5, OPTN, MINDY2, FLII, SHMT1, HPCA, AK1, WNK4, HTRA1, PRDX3, FAM83G, FAM83F, RIC8B, ESD, BTF3, ARL14EP, AFAP1L2, ST13, PDE2A, SETDB2, STARD10, IDH2, HPS5, NMI, INO80, NFKBIA, MEX3B, UBE2N, GALK2, DCP1B, GSK3B, GSK3A, AKR1B1, SHB, SH3RF1, GPHN, GHR, PPP3CA, RFK, BLNK, MAN2C1, METTL18, JAK1,…
GOTERM_CC_DIRECT	GO:0005737	cytoplasm	167	20.516	3.41533e-05	ALDH1L1, PID1, RNH1, PRDM4, CLPB, FAM89B, TESK2, RNF19B, NUCKS1, NR3C1, ENDOV, ARHGDIA, KHSRP, FTH1, PPFIA1, EP300, BANF1, GYG1, CA13, PRKCI, PCYT2, MAGI2, ARRDC3, ARMC9, ATP1B3, KCTD2, TNNI3K, CSNK1E, VRK3, FRS3, EEF1A1, CLIP2, CEP57L1, PSPC1, ULK1, IDNK, PKP3, RAF1, UTRN, TP53, PPIA, CARD14, OPTN, VCL, LLGL1, FLII, SHMT1, AK1, WNK4, MRPL17, BRCC3, DTX4, STK4, GATA2, CYP2C18, ARPP19, FHIT, TRHDE…
GOTERM_CC_DIRECT	GO:0005654	nucleoplasm	50	6.14251	0.000344707	GSK3B, NARF, HFE, HTR2B, NUCKS1, YEATS4, SHB, KHSRP, CHAMP1, MAN2C1, ZNF322, ARID1B, UCHL5, SCNN1G, EID1, ATF5, DCTPP1, RNASEH2B, NUFIP2, SPESP1, SHMT1, FLII, GATA2, DTX4, DEDD2, PRDX3, MTA1, UBQLN1, BRD7, REPS1, MAP3K2, ARL14EP, TRMT10B, PLEKHA1, CDX2, XRCC5, SETDB2, STYX, NMI, NDC80, MEX3B, MRGBP, HNRNPK, NASP, NFIB, RLIM, TRIM38, GRAP, CENPP, TARDBP
GOTERM_CC_DIRECT	GO:0034702	monoatomic ion channel complex	7	0.859951	0.000677229	KCNJ4, KCNJ10, KCNH5, KCNJ9, KCNJ13, KCNJ15, KCNH1
GOTERM_CC_DIRECT	GO:0005938	cell cortex	9	1.10565	0.00165184	CLIP2, PARD6B, FRMPD1, SPIRE1, CRIP2, EZR, FRY, PARD3B, ARF6
GOTERM_CC_DIRECT	GO:0097060	synaptic membrane	4	0.4914	0.00180436	SYDE1, AKAP9, PDE2A, ADAM10
GOTERM_CC_DIRECT	GO:0005730	nucleolus	26	3.1941	0.00344122	NARF, PRKDC, NOL8, NUCKS1, PWP1, DEDD2, ENDOV, KAT5, EXOSC3, UTP14A, METTL18, ARL14EP, DDX18, ACTR6, XRCC5, NGDN, DNTTIP2, URB2, RPS3A, UCHL5, LSM6, PSPC1, SCD, TOP1, CENPP, TP53
GOTERM_CC_DIRECT	GO:0030286	dynein complex	5	0.614251	0.00382741	DNAH3, DNAH2, DNAH10, DNAH7, DNAH8
GOTERM_CC_DIRECT	GO:0009925	basal plasma membrane	4	0.4914	0.0101065	ERBB3, ERBB4, INPPL1, MET
GOTERM_CC_DIRECT	GO:0005634	nucleus	172	21.1302	0.014203	PRDM8, RPL30, PRDM4, EHMT2, TESK2, YEATS4, NR3C1, PHRF1, PWP1, UBE2L3, ALKBH5, KAT5, KHSRP, EP300, PSMD1, ZNF322, HMGN1, PRKCI, PUS1, NSMCE2, EBF1, SSU72, ADAM10, DDX10, RFX3, MITF, TNNI3K, CSNK1E, VRK3, GTF2F1, RBX1, MSH6, CLIP2, MORF4L1, PSPC1, PSME4, ERF, TBPL1, DXO, PHIP, PKP3, ATF5, NEIL1, TP53, PPIA, DGKI, OPTN, NOTCH3, ANP32A, PRKDC, FLII, SHMT1, GLIS3, MRPL17, STK4, GATA2, FHIT, ANAPC11, …
GOTERM_CC_DIRECT	GO:0098793	presynapse	6	0.737101	0.0162855	GSK3B, KCNJ10, FXR2, DNAJC5, SYT10, HTR2A
GOTERM_CC_DIRECT	GO:0005802	trans-Golgi network	10	1.2285	0.024797	BECN1, ATP8B4, ARL5B, CCDC186, CCDC91, LTBP3, ARAP1, CHST4, PCSK5, OPTN
GOTERM_CC_DIRECT	GO:0005694	chromosome	8	0.982801	0.0407642	DDX18, POLR1B, TOP3A, SETDB2, BANF1, TOP1, HDAC8, NELFE
GOTERM_CC_DIRECT	GO:0097431	mitotic spindle pole	4	0.4914	0.0440096	FAM83G, FAM83F, KAT5, CDK5RAP2
GOTERM_CC_DIRECT	GO:0035267	NuA4 histone acetyltransferase complex	4	0.4914	0.0440096	MORF4L1, MRGBP, KAT5, YEATS4
GOTERM_CC_DIRECT	GO:0005776	autophagosome	5	0.614251	0.0575965	BECN1, UBQLN1, ULK1, OPTN, TMEM230
GOTERM_CC_DIRECT	GO:0005638	lamin filament	2	0.2457	0.0963972	NARF, LMNTD2
GOTERM_CC_DIRECT	GO:0043291	RAVE complex	2	0.2457	0.0963972	DMXL1, DMXL2
GOTERM_CC_DIRECT	GO:0032299	ribonuclease H2 complex	2	0.2457	0.0963972	RNASEH2C, RNASEH2B
GOTERM_CC_DIRECT	GO:0002102	podosome	3	0.36855	0.0973156	HNRNPK, PTPN12, VCL
GOTERM_CC_DIRECT	GO:0005813	centrosome	16	1.9656	0.109541	GSK3B, LRRC45, PCNA, NR3C1, NDC80, KAT2B, RIC8B, CEP57L1, CENPJ, AKAP9, CCDC88C, CDC16, DYNLRB1, ATF5, TP53, ZNF322
GOTERM_CC_DIRECT	GO:0030425	dendrite	10	1.2285	0.114136	MAGI2, HTR2B, KLHL1, SORBS2, OPRM1, CACNA1C, MAPT, HTR2A, BRINP3, GPHN
GOTERM_CC_DIRECT	GO:0005874	microtubule	11	1.35135	0.116136	DNAH3, DNAH2, DNAH10, DNAH7, KIFC1, CEP57L1, DNAH8, KIF3A, MAPT, DYNLRB1, KIF6
GOTERM_CC_DIRECT	GO:0005875	microtubule associated complex	3	0.36855	0.11888	FNTB, KIF7, KIF27
GOTERM_CC_DIRECT	GO:0005958	DNA-dependent protein kinase-DNA ligase 4 complex	2	0.2457	0.126421	XRCC4, XRCC5
GOTERM_CC_DIRECT	GO:0043235	receptor complex	8	0.982801	0.134499	RAMP2, ERBB3, ERBB4, FLT3, KIT, GFRA1, PTPRH, MET
GOTERM_CC_DIRECT	GO:0030175	filopodium	4	0.4914	0.146736	ACTA1, NGDN, INPPL1, EZR
GOTERM_CC_DIRECT	GO:0030117	membrane coat	3	0.36855	0.153102	AP1G2, AP2S1, CHMP4B
GOTERM_CC_DIRECT	GO:0032983	kainate selective glutamate receptor complex	2	0.2457	0.155449	GRIK1, GRIK2
GOTERM_CC_DIRECT	GO:0030424	axon	10	1.2285	0.156742	SYT5, GSK3B, GSK3A, NRP2, FXR2, KIT, OPRM1, MAPT, HTR2A, SYT7
GOTERM_CC_DIRECT	GO:0048471	perinuclear region of cytoplasm	11	1.35135	0.170534	DNAJA1, ANP32A, HFE, CAV1, PDE2A, SLC2A12, EIF4H, UBQLN1, SH3RF1, OPTN, CDK5RAP2
GOTERM_CC_DIRECT	GO:0005925	focal adhesion	7	0.859951	0.174122	ARL14EP, EFS, PEAK1, CAV1, CORO2B, VCL, ARF6
GOTERM_CC_DIRECT	GO:0001750	photoreceptor outer segment	3	0.36855	0.176844	VCAN, GNB1, SAG
GOTERM_CC_DIRECT	GO:0032587	ruffle membrane	4	0.4914	0.179175	PLEKHA1, EPS8L1, SPRY2, EZR
GOTERM_CC_DIRECT	GO:0036464	cytoplasmic ribonucleoprotein granule	3	0.36855	0.18892	GHR, FXR2, SHB
GOTERM_CC_DIRECT	GO:0015629	actin cytoskeleton	7	0.859951	0.199227	PEAK1, FLII, MYO5C, ARPC1A, MYO5A, SPRY2, VCL
GOTERM_MF_DIRECT	GO:0005524	ATP binding	94	11.5479	5.12533e-08	GSK3B, SCYL3, GSK3A, DGKD, CLPB, FLT3, TESK2, CHD2, ATP12A, GPHN, UBE2L3, SMCHD1, RFK, SCYL2, SCYL1, JAK1, NSF, DDX18, PRKCI, EPHA6, RFC2, DDX10, TEX14, TNNI3K, CSNK1E, VRK3, KIF7, LRRD1, KIF6, KIF27, VWA8, MSH6, RAD51C, PCCA, KIFC1, PEAK1, KIT, ULK1, IDNK, RAF1, SGK1, MET, DGKI, NAIP, DNAH3, CAMK2D, DNAH2, DNAH7, DNAH8, PRKDC, ABCB5, AK1, WNK4, ADCY2, ATP2C2, STK4, NT5C2, TTL, ADCY7, PRPSAP2, ER…
GOTERM_MF_DIRECT	GO:0016887	ATP hydrolysis activity	28	3.4398	3.71558e-05	DNAH3, DNAH2, CLPB, DNAH7, DNAH8, ABCB5, ATP2C2, CHD2, ATP12A, ORC4, PMS1, NSF, HSPA9, DDX18, ATP8B4, DNAH10, RFC2, XRCC5, DDX10, INO80, KIF6, CCT6A, VWA8, RAD50, ABCB10, PSMC6, ERCC3, NAIP
GOTERM_MF_DIRECT	GO:0005515	protein binding	117	14.3735	5.75597e-05	PRDM8, RNH1, CLPB, FRMPD1, INPPL1, IL5RA, PWP1, RCBTB1, RXFP2, SMCHD1, WDR93, ARHGDIA, PPFIA1, EP300, ANKS1B, PRKCI, EPHA6, ARMC9, ARMC7, TNNI3K, WDR73, FNDC3A, FBXO11, SAP30, KCTD8, FNDC5, EHBP1L1, PHIP, WDPCP, ASTN2, UTRN, TP53, CARD14, DGKI, LRRC56, PSMD11, ARHGEF26, PRKDC, HTRA1, TMTC2, DEDD2, ZBTB2, PLXNA1, PDZD9, SEC31B, MAP2K5, KLHDC2, STARD13, DENND4C, SETDB2, ASPSCR1, MICAL3, ZBTB12, HPS…
GOTERM_MF_DIRECT	GO:0045505	dynein intermediate chain binding	7	0.859951	0.00158978	DNAH3, DNAH2, DNAH10, DYNLT1, DNAH7, DNAH8, DYNLRB1
GOTERM_MF_DIRECT	GO:0008569	minus-end-directed microtubule motor activity	5	0.614251	0.00265419	DNAH3, DNAH2, DNAH10, DNAH7, DNAH8
GOTERM_MF_DIRECT	GO:0051959	dynein light intermediate chain binding	6	0.737101	0.00594868	DNAH3, DNAH2, DNAH10, DNAH7, DNAH8, CCDC88C
GOTERM_MF_DIRECT	GO:0042802	identical protein binding	24	2.9484	0.00821313	TNFSF18, BECN1, RRM1, PCNA, VWF, NONO, NMI, NDC80, NFKBIA, PRDX3, ZBTB9, UGP2, PSMC6, HNRNPK, CEP57L1, PEAK1, ESD, UBQLN1, ULK1, HMG20A, CD247, TARDBP, DCTPP1, OPTN
GOTERM_MF_DIRECT	GO:0046872	metal ion binding	81	9.95086	0.0114496	DIDO1, NRP2, DGKD, OSGEPL1, FLT3, APIP, PRL, PHRF1, SH3RF1, IKZF4, GPHN, CISD3, PPP3CA, ALKBH5, ZNF526, ME1, RNF17, MAN2C1, ZNF644, TRIM65, ZNF322, VAV3, NSF, PRKCI, ITGA1, DNMT3A, HBE1, EBF1, ADAM10, CDKAL1, DNTT, GLRX2, VAV1, SAP30, HPDL, PCCA, RASA3, MFNG, DPYD, KIT, G2E3, DXO, RAF1, TP53, DGKI, OPTN, GLIS3, CRIP2, ADCY2, BRCC3, CACNA1C, NT5C2, DTX4, HDAC8, PPM1E, ADCY7, ABO, MTA1, ZNF827, RSB…
GOTERM_MF_DIRECT	GO:0005242	inward rectifier potassium channel activity	4	0.4914	0.0123225	KCNJ4, KCNJ10, KCNJ13, KCNJ15
GOTERM_MF_DIRECT	GO:0004714	transmembrane receptor protein tyrosine kinase activity	5	0.614251	0.0147611	ERBB3, ERBB4, FLT3, KIT, MET
GOTERM_MF_DIRECT	GO:0031625	ubiquitin protein ligase binding	11	1.35135	0.0201465	HSPA9, NFKBIA, BECN1, GSK3B, CUL5, XRCC5, UBE2N, CUL1, CACYBP, ERLIN2, FHIT
GOTERM_MF_DIRECT	GO:0030674	protein-macromolecule adaptor activity	6	0.737101	0.0235452	BECN1, APH1B, CUL5, CUL1, ATP1B3, OPTN
GOTERM_MF_DIRECT	GO:0004726	non-membrane spanning protein tyrosine phosphatase activity	3	0.36855	0.0388663	PTPN1, PTPN12, ACP1
GOTERM_MF_DIRECT	GO:0022841	potassium ion leak channel activity	4	0.4914	0.0473223	KCNK5, KCNK7, KCNK16, KCNK17
GOTERM_MF_DIRECT	GO:0042169	SH2 domain binding	3	0.36855	0.0474532	AFAP1L2, INPPL1, BLNK
