# Supplementary material for: Genome-wide selection signal analysis reveals the adaptability of Tibetan sheep to high altitudes
Source: Front Vet Sci. 2025 Aug 14;12:1632017. doi: 10.3389/fvets.2025.1632017 (PMC12392279; doi:10.3389/fvets.2025.1632017)
Supplement: Supplementary file 7 [file Table_6.xlsx]

## Sheet: Sheet1
Table S6. GO enrichment (WT vs. HB)
Category	Term	Description	Count	%	PValue	Genes
GOTERM_BP_DIRECT	GO:1903288	positive regulation of potassium ion import across plasma membrane	4	0.529101	0.00109549	WNK3, WNK4, ATP1B3, ATP1B1
GOTERM_BP_DIRECT	GO:0086009	membrane repolarization	3	0.396825	0.00609972	SLC24A4, ATP1B3, ATP1B1
GOTERM_BP_DIRECT	GO:0006468	protein phosphorylation	25	3.30688	0.00679066	GSK3A, CAMK2D, FLT1, LRRK2, WNK4, STK4, ACVR1B, STK3, GRK5, SCYL2, STK32C, MAP4K4, NEK8, EPHA5, EPHA6, NEK4, CSNK1A1, STRADA, IRAK3, TNNI3K, PEAK1, CDK2, WNK3, ALPK1, MET
GOTERM_BP_DIRECT	GO:0051301	cell division	12	1.5873	0.00885205	BECN1, USP37, PARD6B, CSNK1A1, MYO5A, ANAPC4, ABRAXAS2, BRCC3, CDC25C, ARPP19, CENPC, DIS3L2
GOTERM_BP_DIRECT	GO:0030212	hyaluronan metabolic process	3	0.396825	0.00994703	ITIH4, ITIH3, ITIH1
GOTERM_BP_DIRECT	GO:0030182	neuron differentiation	9	1.19048	0.0124119	LHX3, LMX1A, IRX6, HOXD1, WNT8B, INSM2, MET, HOXC8, WNT2
GOTERM_BP_DIRECT	GO:0007162	negative regulation of cell adhesion	4	0.529101	0.0140822	ANGPT1, PLXNA1, ADAM10, PLXNC1
GOTERM_BP_DIRECT	GO:0000070	mitotic sister chromatid segregation	4	0.529101	0.0166926	CENPK, INO80, TUBG1, NSL1
GOTERM_BP_DIRECT	GO:0090090	negative regulation of canonical Wnt signaling pathway	8	1.0582	0.0186292	CYLD, GSK3A, TLE2, CSNK1A1, SFRP5, TNNI3K, SOX10, ANKRD6
GOTERM_BP_DIRECT	GO:0072659	protein localization to plasma membrane	8	1.0582	0.0197716	RAMP2, RAMP3, ZFYVE27, PACS1, FLOT2, SLC4A1, ATP1B3, ATP1B1
GOTERM_BP_DIRECT	GO:0032870	cellular response to hormone stimulus	4	0.529101	0.0226703	RAMP2, RAMP3, AVPR1A, QRFPR
GOTERM_BP_DIRECT	GO:0045944	positive regulation of transcription by RNA polymerase II	22	2.91005	0.0259336	SETD4, SLC30A9, CIITA, THRA, MAX, SLC11A1, KMT2C, SS18L2, ONECUT1, PSIP1, RFX3, NUCKS1, FHL5, INO80, NOD2, SOX10, BMP5, KAT6B, TCEA1, HOXC4, WNT2, TP53
GOTERM_BP_DIRECT	GO:0006914	autophagy	6	0.793651	0.0309216	VMP1, BECN1, RUBCN, ATG101, CLEC16A, NOD2
GOTERM_BP_DIRECT	GO:0035556	intracellular signal transduction	17	2.24868	0.036022	PLCL1, DGKA, WNK4, ASB13, CBLB, IRAK3, NOD2, STK4, ASB15, STK3, NET1, DEPTOR, NRG3, WNK3, BLNK, PLCD4, JAK1
GOTERM_BP_DIRECT	GO:0016192	vesicle-mediated transport	10	1.32275	0.0370756	ARL5B, ZFYVE27, RAB1B, VPS41, GDI2, IFT27, RAB38, RIN3, TRIM23, AP1M1
GOTERM_BP_DIRECT	GO:0051453	regulation of intracellular pH	4	0.529101	0.0376548	SLC9A3, SLC9A6, SLC4A1, SLC4A4
GOTERM_BP_DIRECT	GO:0007049	cell cycle	8	1.0582	0.0392906	USP37, CHAF1A, CSNK1A1, MYO5A, ANAPC4, TP53, ARPP19, DIS3L2
GOTERM_BP_DIRECT	GO:0016310	phosphorylation	22	2.91005	0.0397917	NEK8, GSK3A, NEK4, PRKDC, CSNK1A1, STRADA, LRRK2, WNK4, TNNI3K, STK4, STK3, GRK5, NME7, CDK2, WNK3, PLXNA1, ATM, PLXNC1, ALPK1, MET, JAK1, MAP4K4
GOTERM_BP_DIRECT	GO:0006303	double-strand break repair via nonhomologous end joining	4	0.529101	0.0466316	POLM, PRKDC, DNTT, PRPF19
GOTERM_BP_DIRECT	GO:0051262	protein tetramerization	3	0.396825	0.0480648	STK4, TP53, STK3
GOTERM_BP_DIRECT	GO:0045742	positive regulation of epidermal growth factor receptor signaling pathway	3	0.396825	0.0480648	AFAP1L2, SPRY2, CNOT9
GOTERM_BP_DIRECT	GO:0032259	methylation	9	1.19048	0.0502419	SETD4, MLLT10, METTL21C, PRMT1, KMT2C, DNMT3A, TRMT11, COMT, EZH1
GOTERM_BP_DIRECT	GO:1990573	potassium ion import across plasma membrane	5	0.661376	0.0507975	HCN4, KCNJ13, ATP1B3, ATP12A, ATP1B1
GOTERM_BP_DIRECT	GO:0008333	endosome to lysosome transport	4	0.529101	0.0514791	SNX16, VPS41, CLEC16A, RAB38
GOTERM_BP_DIRECT	GO:0030007	intracellular potassium ion homeostasis	3	0.396825	0.0564588	ATP1B3, ATP12A, ATP1B1
GOTERM_BP_DIRECT	GO:0048666	neuron development	4	0.529101	0.0565598	BECN1, TENM1, TENM2, DMD
GOTERM_BP_DIRECT	GO:0010628	positive regulation of gene expression	10	1.32275	0.0593948	MED23, FGF5, OSR2, SLC24A4, RAMP3, ANGPT1, DNAJA4, PDE2A, BLNK, SPRY2
GOTERM_BP_DIRECT	GO:0006874	intracellular calcium ion homeostasis	5	0.661376	0.0623162	RYR1, SLC24A2, SLC24A4, STC1, ATP1B1
GOTERM_BP_DIRECT	GO:0036376	sodium ion export across plasma membrane	3	0.396825	0.0653179	ATP1B3, ATP12A, ATP1B1
GOTERM_BP_DIRECT	GO:0007548	sex differentiation	3	0.396825	0.0653179	DMRT1, DMRT2, SRD5A1
GOTERM_BP_DIRECT	GO:0007165	signal transduction	21	2.77778	0.0669255	TENM1, TENM2, FAM13B, YWHAB, CSNK1A1, RTKN2, FAM13A, IRAK3, ARAP1, TNNI3K, ARHGAP15, ARHGAP6, GLDN, SYDE1, PDE11A, ARHGAP42, GRK5, IL1RAPL2, CDK2, RIN3, GRAP
GOTERM_BP_DIRECT	GO:0033138	positive regulation of peptidyl-serine phosphorylation	4	0.529101	0.0674	ANGPT1, MAPKAP1, SPRY2, CNOT9
GOTERM_BP_DIRECT	GO:0030097	hemopoiesis	4	0.529101	0.0674	ANGPT1, RTKN2, MPL, JAK1
GOTERM_BP_DIRECT	GO:0007010	cytoskeleton organization	5	0.661376	0.070694	VIL1, SVIL, GAN, FGD1, SYNE1
GOTERM_BP_DIRECT	GO:1902287	semaphorin-plexin signaling pathway involved in axon guidance	3	0.396825	0.0746031	PLXNA1, PLXNC1, MET
GOTERM_BP_DIRECT	GO:0045165	cell fate commitment	5	0.661376	0.0750882	ONECUT1, WNT8B, SPRY2, WNT2, SOX5
GOTERM_BP_DIRECT	GO:0006351	DNA-templated transcription	6	0.793651	0.0781198	POLR2F, RFX3, TCEA1, GPBP1L1, INO80, HOXC9
GOTERM_BP_DIRECT	GO:0008285	negative regulation of cell population proliferation	7	0.925926	0.080142	BECN1, TES, CDKN2C, SPRY2, NMI, BMP5, DIS3L2
GOTERM_BP_DIRECT	GO:0055085	transmembrane transport	16	2.1164	0.0813307	SLC45A4, SLC44A5, HCN4, SLC23A2, SLC30A9, SLC46A2, ABCB5, SLC4A1, SLC5A10, SLC4A4, SV2B, FLVCR1, SLC17A5, KCNQ5, SLC16A8, SLC15A3
GOTERM_BP_DIRECT	GO:0098719	sodium ion import across plasma membrane	3	0.396825	0.0842772	HCN4, SLC9A3, SLC9A6
GOTERM_BP_DIRECT	GO:0030318	melanocyte differentiation	3	0.396825	0.0842772	MREG, MITF, SOX10
GOTERM_BP_DIRECT	GO:0007035	vacuolar acidification	3	0.396825	0.0842772	CLIC4, SLC11A1, DMXL1
GOTERM_BP_DIRECT	GO:0006883	intracellular sodium ion homeostasis	3	0.396825	0.0842772	ATP1B3, ATP12A, ATP1B1
GOTERM_BP_DIRECT	GO:0008104	protein localization	4	0.529101	0.0852683	NBEA, AP1AR, PRPF19, PARD3B
GOTERM_BP_DIRECT	GO:0006281	DNA repair	7	0.925926	0.0937793	CHAF1A, RFC2, PSME4, CDK2, ATM, INO80, PRPF19
GOTERM_BP_DIRECT	GO:0007009	plasma membrane organization	3	0.396825	0.094305	BAIAP2L2, DYSF, TLCD1
GOTERM_BP_DIRECT	GO:0070266	necroptotic process	2	0.26455	0.0946928	CYLD, PPIF
GOTERM_BP_DIRECT	GO:0010754	negative regulation of cGMP-mediated signaling	2	0.26455	0.0946928	PDE11A, PDE2A
GOTERM_BP_DIRECT	GO:1903278	positive regulation of sodium ion export across plasma membrane	2	0.26455	0.0946928	ATP1B3, ATP1B1
GOTERM_BP_DIRECT	GO:0015031	protein transport	11	1.45503	0.0960422	CADPS2, SNX4, MTX2, ARRDC3, GDI2, IFT27, CHP1, SNX30, SLC15A3, RAB11FIP2, SNX20
GOTERM_BP_DIRECT	GO:0006357	regulation of transcription by RNA polymerase II	46	6.08466	0.104051	KDM3B, HOXD1, ZBTB46, ONECUT1, GLIS3, PSIP1, HOXC11, NPAS1, IKZF4, HOXC10, HOXC5, ZNF526, HOXC9, CIC, HOXC8, ZNF521, SOX5, OSR2, ZGPAT, DMRT1, DMRT2, IRX6, RFX3, MITF, KLF3, POU2F3, POU5F1, MED13L, MED23, NR4A1, MLLT10, RFX8, ZEB1, LHX3, NFIA, LMX1A, PAX7, MAFG, NFIC, RFX4, MAFF, ERF, AHRR, TCF4, TP53, SLC2A4RG
GOTERM_BP_DIRECT	GO:0006298	mismatch repair	3	0.396825	0.104653	MSH6, PCNA, PMS1
GOTERM_BP_DIRECT	GO:0006611	protein export from nucleus	3	0.396825	0.104653	RANBP3, STRADA, CTDSPL2
GOTERM_BP_DIRECT	GO:0031623	receptor internalization	3	0.396825	0.104653	RAMP2, RAMP3, CAV1
GOTERM_BP_DIRECT	GO:0007411	axon guidance	8	1.0582	0.107748	EPHA5, EPHA6, CNTN5, LMX1A, MYOT, LAMA1, NEO1, ROBO1
GOTERM_BP_DIRECT	GO:0045739	positive regulation of DNA repair	3	0.396825	0.115291	PCNA, BRCC3, INO80
GOTERM_BP_DIRECT	GO:0006820	monoatomic anion transport	3	0.396825	0.115291	SLC17A5, SLC4A1, SLC4A4
GOTERM_BP_DIRECT	GO:0002606	positive regulation of dendritic cell antigen processing and presentation	2	0.26455	0.124224	SLC11A1, NOD2
GOTERM_BP_DIRECT	GO:0043569	negative regulation of insulin-like growth factor receptor signaling pathway	2	0.26455	0.124224	TRIM72, BMP5
GOTERM_BP_DIRECT	GO:1904158	axonemal central apparatus assembly	2	0.26455	0.124224	HYDIN, DNAJB13
GOTERM_BP_DIRECT	GO:0060382	regulation of DNA strand elongation	2	0.26455	0.124224	NUCKS1, INO80
GOTERM_BP_DIRECT	GO:2000651	positive regulation of sodium ion transmembrane transporter activity	2	0.26455	0.124224	WNK3, WNK4
GOTERM_BP_DIRECT	GO:0010596	negative regulation of endothelial cell migration	2	0.26455	0.124224	DNAJA4, STC1
GOTERM_BP_DIRECT	GO:0010766	negative regulation of sodium ion transport	2	0.26455	0.124224	WNK3, WNK4
GOTERM_BP_DIRECT	GO:1900025	negative regulation of substrate adhesion-dependent cell spreading	2	0.26455	0.124224	KANK1, AP1AR
GOTERM_BP_DIRECT	GO:0002092	positive regulation of receptor internalization	2	0.26455	0.124224	ANGPT1, PICK1
GOTERM_BP_DIRECT	GO:0045604	regulation of epidermal cell differentiation	2	0.26455	0.124224	MAFG, MAFF
GOTERM_BP_DIRECT	GO:1904948	midbrain dopaminergic neuron differentiation	2	0.26455	0.124224	LMX1A, WNT2
GOTERM_BP_DIRECT	GO:0032496	response to lipopolysaccharide	4	0.529101	0.126132	SLPI, SLC11A1, PELI1, IRAK3
GOTERM_BP_DIRECT	GO:0001819	positive regulation of cytokine production	3	0.396825	0.126187	IL15, PELI1, IRAK3
GOTERM_BP_DIRECT	GO:0043547	positive regulation of GTPase activity	6	0.793651	0.134482	RASGEF1A, DOCK9, RALGAPA1, DOCK8, SNX13, ARAP1
GOTERM_BP_DIRECT	GO:0006396	RNA processing	4	0.529101	0.141061	PRPF39, ADAD1, DNTTIP2, TRNT1
GOTERM_BP_DIRECT	GO:0050808	synapse organization	4	0.529101	0.141061	LMX1A, PPFIA1, SNCA, ROBO1
GOTERM_BP_DIRECT	GO:0042981	regulation of apoptotic process	7	0.925926	0.1415	CARD10, ANP32E, CFLAR, NOD2, TARDBP, FBXO11, DEDD2
GOTERM_BP_DIRECT	GO:0050679	positive regulation of epithelial cell proliferation	3	0.396825	0.148647	OSR2, NOD2, BMP5
GOTERM_BP_DIRECT	GO:0050766	positive regulation of phagocytosis	3	0.396825	0.148647	IL15, SLC11A1, NOD2
GOTERM_BP_DIRECT	GO:0031175	neuron projection development	4	0.529101	0.148737	ZFYVE27, NRTN, FRY, PPP1R9B
GOTERM_BP_DIRECT	GO:0035965	cardiolipin acyl-chain remodeling	2	0.26455	0.152793	HADHA, PLA2G6
GOTERM_BP_DIRECT	GO:0050918	positive chemotaxis	2	0.26455	0.152793	ANGPT1, MET
GOTERM_BP_DIRECT	GO:0000395	mRNA 5'-splice site recognition	2	0.26455	0.152793	PRPF39, PSIP1
GOTERM_BP_DIRECT	GO:0099509	regulation of presynaptic cytosolic calcium ion concentration	2	0.26455	0.152793	SCGN, SV2B
GOTERM_BP_DIRECT	GO:0032801	receptor catabolic process	2	0.26455	0.152793	BECN1, UVRAG
GOTERM_BP_DIRECT	GO:0061511	centriole elongation	2	0.26455	0.152793	C2CD3, CENPJ
GOTERM_BP_DIRECT	GO:0006102	isocitrate metabolic process	2	0.26455	0.152793	IDH2, IDH3A
GOTERM_BP_DIRECT	GO:0008277	regulation of G protein-coupled receptor signaling pathway	3	0.396825	0.171825	RAMP2, SLC24A4, RAMP3
GOTERM_BP_DIRECT	GO:0045824	negative regulation of innate immune response	2	0.26455	0.180432	IRAK3, NMI
GOTERM_BP_DIRECT	GO:0035330	regulation of hippo signaling	2	0.26455	0.180432	NEK8, WWC1
GOTERM_BP_DIRECT	GO:0050801	monoatomic ion homeostasis	2	0.26455	0.180432	WNK3, WNK4
GOTERM_BP_DIRECT	GO:0010936	negative regulation of macrophage cytokine production	2	0.26455	0.180432	IRAK3, NOD2
GOTERM_BP_DIRECT	GO:0007175	negative regulation of epidermal growth factor-activated receptor activity	2	0.26455	0.180432	ZGPAT, CBLB
GOTERM_BP_DIRECT	GO:0001886	endothelial cell morphogenesis	2	0.26455	0.180432	CLIC4, STC1
GOTERM_BP_DIRECT	GO:0032483	regulation of Rab protein signal transduction	2	0.26455	0.180432	DENND4C, DENND3
GOTERM_BP_DIRECT	GO:0000045	autophagosome assembly	4	0.529101	0.180679	VMP1, BECN1, ATG101, ATG5
GOTERM_BP_DIRECT	GO:0014059	regulation of dopamine secretion	3	0.396825	0.183625	SYT1, SYT7, SNCA
GOTERM_BP_DIRECT	GO:0043408	regulation of MAPK cascade	3	0.396825	0.183625	GRAP, STK4, STK3
GOTERM_BP_DIRECT	GO:0050731	positive regulation of peptidyl-tyrosine phosphorylation	3	0.396825	0.195538	ANGPT1, IL15, NOD2
GOTERM_BP_DIRECT	GO:0048026	positive regulation of mRNA splicing, via spliceosome	3	0.396825	0.195538	NCL, TRA2A, PRPF19
GOTERM_CC_DIRECT	GO:0005829	cytosol	82	10.8466	0.00113249	DENND1C, GSK3A, CLIC4, UBE3D, DGKA, LRRK2, SLC40A1, CBLB, GIMAP4, SHB, CDC20, SCGN, BAIAP2L2, DPYSL4, RFK, BLNK, DIS3L2, ANKS1B, JAK1, ARG1, PRMT1, ACOT11, TOMM34, DNAJB13, TBC1D2B, AP1AR, AMPD2, TRNT1, RHOA, HADHB, PEAK1, PSME4, FKBP8, SNRPG, RIN3, BLVRA, BECN1, MINDY2, MAPKAP1, DCUN1D3, HSPA4L, ANKRD12, WNK4, NOD2, USP18, CTIF, FAM83G, METTL21C, RIC8B, PDSS2, AASDHPPT, EIF4B, ZC3H15, BTF3, ARL1…
GOTERM_CC_DIRECT	GO:0005737	cytoplasm	140	18.5185	0.00767754	HDDC2, ANKRD37, SH2D7, TES, RNH1, ZMYND8, PITPNB, WWC1, CIB2, CBLB, NUCKS1, BZW2, FGF5, ARHGAP42, DPYSL4, SESN2, PPFIA1, TRIM23, SH3GL1, CARD10, RALGAPA1, ARRDC3, ATP1B3, TNNI3K, CDC25C, EEF1A1, CLIP2, PSPC1, NCL, HECW1, PKP3, TP53, PPIA, MTMR1, MAPKAP1, WNK4, STC1, BRCC3, DTX4, ARHGAP15, STK4, ARPP19, STK3, MC2R, KLC2, RIC8B, GRK5, XRRA1, ZNF703, RNF217, STXBP5, WNT2, ATG5, NEK8, DTNB, ARHGEF37,…
GOTERM_CC_DIRECT	GO:0015629	actin cytoskeleton	10	1.32275	0.010473	VIL1, ARHGAP32, SVIL, PEAK1, MYO5C, ARPC1A, MYO5A, SPRY2, PPP1R9B, CNN3
GOTERM_CC_DIRECT	GO:0031410	cytoplasmic vesicle	10	1.32275	0.0110323	DENND1C, CADPS2, MAPKAP1, CAV1, DENND4C, DYSF, ATM, DENND3, ACSBG1, ARAP1
GOTERM_CC_DIRECT	GO:0005770	late endosome	7	0.925926	0.0166351	RUBCN, UVRAG, SNX16, VPS41, CLEC16A, RAB38, MTM1
GOTERM_CC_DIRECT	GO:0097060	synaptic membrane	3	0.396825	0.0232254	SYDE1, PDE2A, ADAM10
GOTERM_CC_DIRECT	GO:0016323	basolateral plasma membrane	9	1.19048	0.0263942	SLC40A1, SLC17A5, SLC4A1, ATP1B3, CD1D, NOD2, RHCG, ATP1B1, SLC4A4
GOTERM_CC_DIRECT	GO:0031901	early endosome membrane	8	1.0582	0.0267453	SLC9A3, SNX4, RAB5B, VPS41, LDLRAD4, SNX30, SNX20, SH3GL1
GOTERM_CC_DIRECT	GO:0000407	phagophore assembly site	4	0.529101	0.0286025	VMP1, BECN1, ATG101, SNX30
GOTERM_CC_DIRECT	GO:0042470	melanosome	5	0.661376	0.0308016	PMEL, RAB5B, MREG, YWHAB, DNAJC5
GOTERM_CC_DIRECT	GO:0048471	perinuclear region of cytoplasm	13	1.71958	0.0310771	HCN4, CLIC4, DCUN1D3, CAV1, PDE2A, SYNE1, DNAJA1, CTIF, CYLD, EIF4H, PICK1, ENPP3, EIF4E
GOTERM_CC_DIRECT	GO:0005730	nucleolus	21	2.77778	0.0329946	NOP56, ARL14EP, DDX18, PRKDC, ACTR6, OLA1, DNTTIP2, NUCKS1, DEDD2, GNL3, VMP1, GNL3L, PSPC1, SCD, NCL, ADAD1, CCDC86, FAM32A, TOP1, EXOSC3, TP53
GOTERM_CC_DIRECT	GO:0031982	vesicle	6	0.793651	0.0388088	SLC24A4, ANXA2, MYO5C, MYO5A, RAB38, CAPS
GOTERM_CC_DIRECT	GO:0005739	mitochondrion	36	4.7619	0.039529	AGPAT5, NDUFB8, CLIC4, HIBADH, OSGEPL1, NOD2, PLA2G6, ACAT1, AIFM1, OXCT1, CHCHD6, RFK, FLVCR1, ME1, PDSS2, IDH3A, MDH1, TXNRD2, GSR, IDH2, TOMM34, NDUFC1, TRNT1, SUOX, QRSL1, DNAJA1, HADHA, FAM210A, LYRM1, PPIF, SLC25A51, RAB38, MGARP, RTN4IP1, TP53, FSIP2
GOTERM_CC_DIRECT	GO:0005634	nucleus	155	20.5026	0.0405053	RPL30, ANKRD37, UBE3D, ZMYND8, PWWP2B, DSCC1, YEATS4, PHRF1, UBE2L3, SCGN, SOX1, SESN2, FAM53C, CHP1, HMGN1, SOX5, OSR2, MBNL1, TLE2, SLC30A9, ZGPAT, RALGAPA1, SFMBT1, ADAM10, DDX10, RFX3, MITF, TNNI3K, TRNT1, CDC25C, SOX10, MSH6, CLIP2, LMX1A, PSPC1, KAT6B, NCL, RRAGD, PSME4, ERF, PKP3, TP53, PPIA, PRKDC, HOXD1, MAPKAP1, KMT2C, HSPA4L, GLIS3, STC1, STK4, FAM83G, FXR2, MUSTN1, XRRA1, ZNF703, HOXC…
GOTERM_CC_DIRECT	GO:0042383	sarcolemma	6	0.793651	0.0436624	RYR1, TRIM72, CAMK2D, CAV1, CIB2, DMD
GOTERM_CC_DIRECT	GO:0005769	early endosome	9	1.19048	0.0523592	AOC3, PTPN1, RUBCN, UVRAG, SNX16, ARRDC3, SNX13, RAB38, TBC1D2B
GOTERM_CC_DIRECT	GO:0005938	cell cortex	6	0.793651	0.0544153	ARHGAP32, CLIP2, PARD6B, FRMPD1, FRY, PARD3B
GOTERM_CC_DIRECT	GO:0002116	semaphorin receptor complex	3	0.396825	0.0584993	PLXNA1, PLXNC1, MET
GOTERM_CC_DIRECT	GO:0030315	T-tubule	3	0.396825	0.0584993	DYSF, CACNA1C, ATP1B1
GOTERM_CC_DIRECT	GO:0016507	mitochondrial fatty acid beta-oxidation multienzyme complex	2	0.26455	0.0603527	HADHB, HADHA
GOTERM_CC_DIRECT	GO:0033162	melanosome membrane	3	0.396825	0.066899	PMEL, MREG, RAB38
GOTERM_CC_DIRECT	GO:0045335	phagocytic vesicle	4	0.529101	0.07374	BECN1, UVRAG, RAB38, NOD2
GOTERM_CC_DIRECT	GO:0005802	trans-Golgi network	8	1.0582	0.0928782	BECN1, ATP8B4, ARL5B, CNST, CCDC91, RAB38, ARAP1, PCSK5
GOTERM_CC_DIRECT	GO:0016604	nuclear body	6	0.793651	0.102934	BECN1, PCNA, PPWD1, INO80, NAA15, EIF4E
GOTERM_CC_DIRECT	GO:0036126	sperm flagellum	4	0.529101	0.11655	IFT27, ATP1B3, ATP1B1, IQCG
GOTERM_CC_DIRECT	GO:0030286	dynein complex	3	0.396825	0.124044	DNAH3, DNAH2, DNAH10
GOTERM_CC_DIRECT	GO:0042584	chromaffin granule membrane	2	0.26455	0.144131	SYT1, DNAJC5
GOTERM_CC_DIRECT	GO:0005654	nucleoplasm	34	4.49735	0.147744	RNASEH2B, HOXD1, DCUN1D3, MAPKAP1, PWWP2B, ANKRD12, SLC40A1, NUCKS1, CBLB, YEATS4, CTDSPL2, SHB, DTX4, DEDD2, CDC20, BAIAP2L2, HOXC5, HOXC4, HOXC9, HOXC8, MTA3, ARL14EP, TRMT10B, ZGPAT, RANBP3, PRMT1, NMI, SOX10, ARHGAP32, HNRNPUL1, ESRP1, GRAP, TARDBP, CAPS
GOTERM_CC_DIRECT	GO:0030425	dendrite	9	1.19048	0.152177	EPHA5, HCN4, SCGN, CHRM5, KLHL1, SORBS2, CACNA1C, COMT, PPP1R9B
GOTERM_CC_DIRECT	GO:0098793	presynapse	4	0.529101	0.158936	CADPS2, FXR2, DNAJC5, SH3GL1
GOTERM_CC_DIRECT	GO:0016324	apical plasma membrane	9	1.19048	0.1664	SLC13A2, SLC9A3, PARD6B, SLC24A4, ATP1B3, SLC5A10, RHCG, ATP1B1, PARD3B
GOTERM_CC_DIRECT	GO:0031390	Ctf18 RFC-like complex	2	0.26455	0.170365	RFC2, DSCC1
GOTERM_CC_DIRECT	GO:0010008	endosome membrane	5	0.661376	0.179171	BECN1, RAB1B, DIO3, CD1D, SLC15A3
GOTERM_CC_DIRECT	GO:0005789	endoplasmic reticulum membrane	24	3.1746	0.179736	BECN1, PMEL, RETREG3, SAMD8, PITPNB, FMN2, ERLIN2, CD1D, EXT1, VMP1, PTDSS2, ZFYVE27, SPCS1, SELENOS, SCD, REEP3, ORMDL3, HAS2, DEGS1, RNF186, ERGIC2, SEC31B, CDS2, SEC22C
GOTERM_CC_DIRECT	GO:0012505	endomembrane system	6	0.793651	0.192769	AGPAT5, VMP1, FKBP8, CHP1, TMEM230, JAK1
GOTERM_CC_DIRECT	GO:0044666	MLL3/4 complex	2	0.26455	0.195797	KMT2C, KDM6A
GOTERM_MF_DIRECT	GO:0005515	protein binding	120	15.873	1.97597e-07	KCNG3, ANKRD37, RNH1, ZMYND8, FRMPD1, MPL, IL5RA, BZW2, RXFP1, RXFP2, CDC20, ARHGAP42, BAIAP2L2, SMCHD1, PPP4R1, DEPTOR, PSMD3, PPFIA1, PLXNC1, IL13RA2, ANKS1B, SH3GL1, EPHA5, TLE2, EPHA6, TNNI3K, FNDC3A, FBXO11, SAP30, HNRNPUL1, HECW1, FKBP8, ANAPC4, WDPCP, TP53, PSMD10, LRRC56, RWDD2A, PRKDC, ANKRD12, PLA2G6, DEDD2, LRRC53, CTIF, XRRA1, CEP72, PLXNA1, SEC31B, ARHGEF37, DENND4C, ARHGAP32, AGO4, …
GOTERM_MF_DIRECT	GO:0019901	protein kinase binding	16	2.1164	0.00234326	PTPN1, BECN1, CDKN2C, MAPKAP1, CAV1, ADAM10, IRAK3, NOD2, ATP1B1, EEF2, RHOA, SPRED2, CYLD, FAM83G, NBEA, SPRY2
GOTERM_MF_DIRECT	GO:0000287	magnesium ion binding	12	1.5873	0.0092979	ATP8B4, DUT, ATP8A1, ILVBL, IDH2, CIB3, CIB2, IRAK3, COMT, AASDHPPT, IDH3A, DIS3L2
GOTERM_MF_DIRECT	GO:0043274	phospholipase binding	3	0.396825	0.0202659	BLNK, SRSF3, ARHGAP6
GOTERM_MF_DIRECT	GO:0046872	metal ion binding	72	9.52381	0.0326109	RYR1, FLT1, ITGAM, OSGEPL1, ZC3H4, ZMYND8, DYSF, SLC40A1, FHL5, PHRF1, IKZF4, RIMS2, TATDN3, LIPC, ZFYVE27, ZNF526, ME1, RNF17, ENPP3, ADAMTS7, DIS3L2, KDM6A, OSR2, SHPRH, MBNL1, ZGPAT, MMD, DNMT3A, HBE1, ADAM10, AMPD2, DNTT, SAP30, ZEB1, LMX1A, NME7, KAT6B, TP53, DUS3L, GTSF1, KDM3B, KMT2C, ANKRD12, GLIS3, BRCC3, CACNA1C, DTX4, FGD1, ACAT1, PDLIM3, PDE11A, PLAGL1, ZNF703, NDUFV2, MTA3, ZC3H15, N…
GOTERM_MF_DIRECT	GO:0051287	NAD binding	5	0.661376	0.0352117	HIBADH, NNT, IDH2, ME1, IDH3A
GOTERM_MF_DIRECT	GO:0005524	ATP binding	62	8.20106	0.0366971	CIITA, GSK3A, FLT1, ATP8A1, DGKA, LRRK2, OLA1, ATP12A, UBE2L3, SMCHD1, RFK, LONP1, SCYL2, STK32C, JAK1, EPHA5, DDX18, SHPRH, EPHA6, RFC2, STRADA, DDX10, IRAK3, TNNI3K, NAV2, QRSL1, MSH6, NME7, PEAK1, ALPK1, MET, NAIP, DNAH3, CAMK2D, DNAH2, PRKDC, HSPA4L, ABCB5, WNK4, NOD2, STK4, ACVR1B, STK3, GRK5, PMS1, MAP4K4, NEK8, ATP8B4, DNAH10, NEK4, FANCM, ERCC6L2, CSNK1A1, MYO5A, INO80, DNAJA1, DNAJA4, CD…
GOTERM_MF_DIRECT	GO:0004843	cysteine-type deubiquitinase activity	8	1.0582	0.0368444	CYLD, USP25, USP37, MINDY2, BRCC3, OTUD1, USP18, OTUD3
GOTERM_MF_DIRECT	GO:0004672	protein kinase activity	11	1.45503	0.038661	NEK8, NEK4, CSNK1A1, PEAK1, STRADA, LRRK2, IRAK3, TNNI3K, QRSL1, SCYL2, MAP4K4
GOTERM_MF_DIRECT	GO:0016747	acyltransferase activity, transferring groups other than amino-acyl groups	3	0.396825	0.0406902	HADHB, OSGEPL1, CUL5
GOTERM_MF_DIRECT	GO:0005546	phosphatidylinositol-4,5-bisphosphate binding	5	0.661376	0.0414391	VIL1, SVIL, GSDMB, ANXA2, MAPKAP1
GOTERM_MF_DIRECT	GO:0003723	RNA binding	34	4.49735	0.0421303	RPL30, RNMT, ZC3H4, RPL6, TBRG4, RPS4X, CTIF, RBMX2, TRA2A, EIF4H, GPBP1L1, EXOSC3, RBM34, HNRNPA1, EIF4B, HNRNPA0, DIS3L2, DDX18, MBNL1, PYM1, DDX10, DNTTIP2, TRNT1, HNRNPUL1, PSPC1, AGO4, NCL, HNRNPA2B1, SNRPG, SRSF3, RPL26, TARDBP, DUS3L, RBM43
