# Supplementary material for: Genome-wide selection signal analysis reveals the adaptability of Tibetan sheep to high altitudes
Source: Front Vet Sci. 2025 Aug 14;12:1632017. doi: 10.3389/fvets.2025.1632017 (PMC12392279; doi:10.3389/fvets.2025.1632017)
Supplement: Supplementary file 8 [file Table_7.xlsx]

## Sheet: Sheet1
Table S7. KEGG enrichment (TS vs. WT)
#Term	Database	ID	Input number	Background number	P-Value	Input
Mitophagy - animal	KEGG PATHWAY	oas04137	9	67	0.000221676	RAB7B|ULK1|TFEB|RRAS2|MRAS|HIF1A|TBC1D17|RELA|CSNK2B
Adherens junction	KEGG PATHWAY	oas04520	8	72	0.00151689	ERBB2|FARP2|WASF3|VCL|LMO7|NLK|CSNK2B|CTNNA3
Homologous recombination	KEGG PATHWAY	oas03440	6	43	0.00207807	TOP3A|ATM|BRCC3|RAD50|RAD51C|RAD51B
Dilated cardiomyopathy (DCM)	KEGG PATHWAY	oas05414	9	95	0.00218133	ADCY7|ITGB4|ADCY2|ITGA1|RYR2|TNNI3|CACNA2D3|AGT|TTN
NF-kappa B signaling pathway	KEGG PATHWAY	oas04064	9	104	0.0038231	CARD10|ATM|TNFAIP3|CARD14|CFLAR|PLAU|RELA|CSNK2B|BLNK
Insulin secretion	KEGG PATHWAY	oas04911	8	86	0.00418343	ADCY7|KCNMB4|ADCY2|RYR2|ATP1B3|CAMK2G|KCNMB2|PDX1
Cellular senescence	KEGG PATHWAY	oas04218	12	169	0.00419424	CCNB1|BTRC|ATM|MRAS|RBBP4|HIPK2|CDK4|RRAS2|RAD50|FOXM1|RELA|CHEK2
Phospholipase D signaling pathway	KEGG PATHWAY	oas04072	11	148	0.00436036	SHC4|PDGFRA|ADCY7|ADCY2|DGKQ|RRAS2|MRAS|AGPAT5|AGPAT2|AGT|DGKG
Fanconi anemia pathway	KEGG PATHWAY	oas03460	6	52	0.00489517	TOP3A|MLH1|FANCF|FANCA|FANCL|RAD51C
Gastric acid secretion	KEGG PATHWAY	oas04971	7	75	0.00708038	KCNE2|ADCY7|ADCY2|CAMK2G|ATP1B3|EZR|KCNJ10
Bacterial invasion of epithelial cells	KEGG PATHWAY	oas05100	7	77	0.00805368	SHC4|ARPC2|ARPC1A|DOCK1|VCL|CTNNA3|ARHGEF26
cAMP signaling pathway	KEGG PATHWAY	oas04024	14	242	0.0110487	PPP1R1B|ADCY2|ADORA1|RYR2|ATP1B3|CAMK2G|ADCY7|NPY|TNNI3|RRAS2|RELA|MYL9|SUCNR1|HHIP
Glycerolipid metabolism	KEGG PATHWAY	oas00561	6	63	0.0112889	DGKQ|ALDH2|AGPAT5|AGPAT2|AKR1B1|DGKG
cGMP-PKG signaling pathway	KEGG PATHWAY	oas04022	11	171	0.0115801	MRVI1|KCNMB2|SRF|KCNMB4|ADCY2|ADORA1|ATP1B3|ADRA2A|ADCY7|PRKG2|MYL9
Protein processing in endoplasmic reticulum	KEGG PATHWAY	oas04141	11	172	0.012028	OS9|DNAJA1|TUSC3|DNAJC5|P4HB|UBQLN1|UBE2D3|ERO1A|HSPA8|SEC24C|XBP1
Spliceosome	KEGG PATHWAY	oas03040	10	155	0.0153756	HNRNPA1|SRSF3|LSM6|HSPA8|ALYREF|HNRNPK|DHX16|HNRNPM|RBM25|PRPF6
Legionellosis	KEGG PATHWAY	oas05134	6	68	0.0155788	CXCL1|RAB1A|EEF1A1|HSPA8|HSPD1|RELA
MAPK signaling pathway	KEGG PATHWAY	oas04010	16	305	0.0156784	ERBB2|PDGFRA|RELA|FLT3|NLK|MAP3K2|SRF|HSPA8|MAP3K8|MRAS|NGF|RRAS2|ELK4|CACNA2D3|FGF5|MAPKAPK5
Metabolic pathways	KEGG PATHWAY	oas01100	58	1540	0.0165851	IDO2|ACADS|FHIT|TUSC3|IPMK|SUCLA2|URAD|GALNTL6|PYCR1|HMOX2|COX5A|TAT|KYNU|B3GNT2|DPYD|NT5C|DGKQ|SI|IDUA|ALAS1|GMDS|EBP|IL4I1|PGK2|DGKG|DPM1|PNMT|CA14|GNPNAT1|CRYL1|PCYT2|CA13|PIGM|ENPP1|ESD|PIK3C2G|ITPKB|GGT5|AKR1B1|ADK|SHMT1|GALK1|ADCY7|HACD4|ADCY2|UCKL1|CA1|ACSL6|ALDH2|MPI|PDE6B|AGPAT5|BST1|AGPAT2|MGAT4C|SGSH|GFPT1|NDST2
Gap junction	KEGG PATHWAY	oas04540	7	91	0.0178119	PDGFRA|ADCY7|ADCY2|MAP3K2|HTR2A|PRKG2|TUBB2A
Nitrogen metabolism	KEGG PATHWAY	oas00910	3	18	0.0186313	CA1|CA14|CA13
Phenylalanine, tyrosine and tryptophan biosynthesis	KEGG PATHWAY	oas00400	2	6	0.0186452	TAT|IL4I1
Hypertrophic cardiomyopathy (HCM)	KEGG PATHWAY	oas05410	7	92	0.018732	ITGB4|ITGA1|RYR2|TNNI3|CACNA2D3|AGT|TTN
Mineral absorption	KEGG PATHWAY	oas04978	5	52	0.0194121	SLC26A9|TRPM6|FTH1|ATP1B3|HMOX2
Amino sugar and nucleotide sugar metabolism	KEGG PATHWAY	oas00520	5	54	0.0222126	GFPT1|GMDS|GNPNAT1|GALK1|MPI
Regulation of lipolysis in adipocytes	KEGG PATHWAY	oas04923	5	56	0.0252628	ADORA1|ADCY7|NPY|ADCY2|PRKG2
Regulation of actin cytoskeleton	KEGG PATHWAY	oas04810	12	219	0.0253464	PDGFRA|RRAS2|ITGB4|ITGA1|ARPC1A|DOCK1|VCL|MRAS|EZR|ARPC2|FGF5|MYL9
Ubiquitin mediated proteolysis	KEGG PATHWAY	oas04120	9	149	0.0296341	CDC16|BTRC|ANAPC11|UBE2D3|ELOB|CUL5|TRIP12|FANCL|UBE2U
Calcium signaling pathway	KEGG PATHWAY	oas04020	11	203	0.0335228	ERBB2|PDGFRA|ADCY7|ADCY2|RYR2|PHKA1|NTSR1|GNA14|ITPKB|HTR2A|CAMK2G
Adrenergic signaling in cardiomyocytes	KEGG PATHWAY	oas04261	9	154	0.0351486	KCNE1|ADCY2|RYR2|ATP1B3|CAMK2G|ADCY7|TNNI3|CACNA2D3|AGT
Focal adhesion	KEGG PATHWAY	oas04510	11	208	0.0386083	ERBB2|SHC4|PDGFRA|TNXB|ITGB4|ITGA1|DOCK1|VCL|COL9A3|GSK3B|MYL9
Autophagy - animal	KEGG PATHWAY	oas04140	8	133	0.0397396	RAB7B|ULK1|DEPTOR|RRAS2|MRAS|HIF1A|CFLAR|ZFYVE1
Vascular smooth muscle contraction	KEGG PATHWAY	oas04270	8	134	0.0411523	MRVI1|KCNMB2|KCNMB4|ADCY2|ADCY7|CALCA|AGT|MYL9
Salmonella infection	KEGG PATHWAY	oas05132	6	88	0.0437148	CXCL1|RAB7B|ARPC2|ARPC1A|IFNGR1|RELA
Pathways in cancer	KEGG PATHWAY	oas05200	23	551	0.044061	PDGFRA|HIF1A|ELOB|IFNGR1|AGT|FLT3|NCOA1|MLH1|RELA|ERBB2|IL5RA|CAMK2G|FZD3|FGF5|ARNT2|CTNNA3|ADCY7|ADCY2|IL13|GSK3B|CDK4|CTBP2|HHIP
HIF-1 signaling pathway	KEGG PATHWAY	oas04066	7	113	0.0463544	ERBB2|CAMK2G|HIF1A|ELOB|IFNGR1|RELA|PGK2
Rap1 signaling pathway	KEGG PATHWAY	oas04015	11	215	0.0465968	PDGFRA|ADCY7|FARP2|ADCY2|MRAS|NGF|MAGI2|MAGI1|SIPA1|FGF5|PRKD1
Transcriptional misregulation in cancer	KEGG PATHWAY	oas05202	10	189	0.0470088	ASPSCR1|ATM|SLC45A3|FLT3|PLAU|ELK4|JMJD1C|RELA|IL1R2|ARNT2
Estrogen signaling pathway	KEGG PATHWAY	oas04915	8	138	0.0471349	SHC4|NCOA1|ADCY2|KCNJ9|HSPA8|FKBP4|OPRM1|ADCY7
Ribosome biogenesis in eukaryotes	KEGG PATHWAY	oas03008	6	90	0.0476054	GNL3L|RPP25|UTP14A|REXO5|UTP18|CSNK2B
