# Supplementary material for: Genome-wide selection signal analysis reveals the adaptability of Tibetan sheep to high altitudes
Source: Front Vet Sci. 2025 Aug 14;12:1632017. doi: 10.3389/fvets.2025.1632017 (PMC12392279; doi:10.3389/fvets.2025.1632017)
Supplement: Supplementary file 9 [file Table_8.xlsx]

## Sheet: Sheet1
Table S8. KEGG enrichment (TS vs. HB)
#Term	Database	ID	Input number	Background number	P-Value	Input
Metabolic pathways	KEGG PATHWAY	oas01100	82	1540	1.7803e-06	PGM2L1|PTDSS2|GSR|APIP|FHIT|NDUFB8|PDHA1|PCCA|GSTA1|P4HA3|URAD|AKR1A1|DCTPP1|RRM1|PYCR1|PDE2A|ACER2|UGP2|ACP1|TAT|PCYT2|GPAM|ENPP4|ST3GAL5|INPPL1|DPYD|SCD|NT5C|DGKI|SAT2|ACAA2|ACAT2|GMDS|PAFAH1B3|IDNK|GYG1|ME1|IL4I1|PDHX|NT5C2|DGKD|CA12|PPCDC|ST3GAL1|DNMT3A|GNPNAT1|B3GNT2|MDH1|IDH2|ADA2|UAP1|CA13|PIGM|PTGIS|PIGO|AOC2|GANC|ESD|PIK3C2G|ITPKB|RFK|AKR1B1|CBR4|AK1|SHMT1|GPHN|GSTO2|LCT|ADCY7|ATP12A|ABO…
Mitophagy - animal	KEGG PATHWAY	oas04137	11	67	1.87439e-05	RAB7B|ULK1|TP53|BCL2L13|TFEB|HRAS|OPTN|MITF|BECN1|RELA|TBC1D17
Melanogenesis	KEGG PATHWAY	oas04916	13	103	4.17267e-05	ADCY7|ADCY2|CAMK2D|HRAS|CAMK2G|GSK3B|WNT3|WNT8B|FZD3|MITF|EP300|RAF1|KIT
Non-homologous end-joining	KEGG PATHWAY	oas03450	5	13	0.0001414	RAD50|XRCC5|XRCC4|DNTT|PRKDC
B cell receptor signaling pathway	KEGG PATHWAY	oas04662	10	78	0.000281126	INPPL1|VAV1|HRAS|NFKBIA|GSK3B|PPP3CA|RELA|RAF1|VAV3|BLNK
Pathways in cancer	KEGG PATHWAY	oas05200	33	551	0.000357491	HRAS|NFKBIA|GSTA1|MSH6|MITF|GSK3B|RAF1|FLT3|FZD3|TPM3|WNT8B|JAK1|RELA|CUL1|LAMA1|IL5RA|CAMK2D|KIF7|CAMK2G|GNB1|STK4|EP300|GSTO2|ADCY7|TP53|ADCY2|WNT3|MAX|IL13|NOTCH3|MET|RBX1|KIT
Proteoglycans in cancer	KEGG PATHWAY	oas05205	17	215	0.000608306	ERBB3|FZD3|TP53|RPS6|CAMK2D|WNT3|HRAS|CAMK2G|VAV1|PLAU|MET|WNT8B|EZR|ITPR1|RAF1|VAV3|CAV1
Neurotrophin signaling pathway	KEGG PATHWAY	oas04722	12	125	0.000812067	SHC4|NFKBIA|TP53|CAMK2D|HRAS|CAMK2G|GSK3B|PRDM4|MAP2K5|ARHGDIA|RELA|RAF1
Gastric acid secretion	KEGG PATHWAY	oas04971	9	75	0.000864212	ADCY7|KCNJ15|ADCY2|CAMK2D|CAMK2G|ATP1B3|EZR|KCNJ10|ITPR1
GnRH signaling pathway	KEGG PATHWAY	oas04912	10	93	0.000987813	ADCY7|ADCY2|CACNA1C|CAMK2D|HRAS|CAMK2G|MAP3K2|FSHB|ITPR1|RAF1
Notch signaling pathway	KEGG PATHWAY	oas04330	7	51	0.00159655	DTX4|APH1B|MFNG|KAT2B|NOTCH3|EP300|NCOR2
MicroRNAs in cancer	KEGG PATHWAY	oas05206	15	198	0.00184108	SHC4|ERBB3|DNMT3A|TP53|SPRY2|WNT3|HRAS|PLAU|NOTCH3|MET|FZD3|EZR|HNRNPK|EP300|RAF1
Central carbon metabolism in cancer	KEGG PATHWAY	oas05230	8	68	0.00185413	PDHA1|TP53|HRAS|LDHA|MET|KIT|RAF1|FLT3
Long-term potentiation	KEGG PATHWAY	oas04720	8	69	0.00201634	EP300|CAMK2G|CAMK2D|HRAS|CACNA1C|PPP3CA|ITPR1|RAF1
Signaling pathways regulating pluripotency of stem cells	KEGG PATHWAY	oas04550	12	143	0.00234276	ACVR2A|FZD3|PCGF6|WNT3|SMAD5|ONECUT1|GSK3B|WNT8B|SKIL|JAK1|RAF1|HRAS
Glucagon signaling pathway	KEGG PATHWAY	oas04922	10	108	0.00274838	EP300|ADCY2|CAMK2D|CAMK2G|PHKA1|PDHA1|GCGR|PPP3CA|ITPR1|LDHA
Focal adhesion	KEGG PATHWAY	oas04510	15	208	0.00286186	SHC4|LAMA1|RASGRF1|VAV1|ITGA1|HRAS|VCL|COL9A3|GSK3B|MET|MYLPF|VWF|RAF1|VAV3|CAV1
Glutamatergic synapse	KEGG PATHWAY	oas04724	10	109	0.0029227	ADCY7|SLC17A8|ADCY2|GRIK1|GRIK2|CACNA1C|GNB1|GRM8|PPP3CA|ITPR1
Gap junction	KEGG PATHWAY	oas04540	9	91	0.0029399	ADCY7|ADCY2|MAP3K2|HRAS|HTR2A|MAP2K5|HTR2B|ITPR1|RAF1
Wnt signaling pathway	KEGG PATHWAY	oas04310	13	168	0.00304118	FZD3|PRICKLE4|TP53|CAMK2D|CAMK2G|GSK3B|WNT3|WNT8B|PPP3CA|CACYBP|RBX1|EP300|CUL1
Cell cycle	KEGG PATHWAY	oas04110	11	129	0.00312458	PCNA|CDKN2C|EP300|CDC16|TP53|ORC4|ANAPC11|GSK3B|RBX1|PRKDC|CUL1
Cholinergic synapse	KEGG PATHWAY	oas04725	10	111	0.00329776	CAMK2G|ADCY2|KCNJ4|CAMK2D|HRAS|CACNA1C|GNB1|ADCY7|KCNQ5|ITPR1
