# Supplementary material for: Genome-wide selection signal analysis reveals the adaptability of Tibetan sheep to high altitudes
Source: Front Vet Sci. 2025 Aug 14;12:1632017. doi: 10.3389/fvets.2025.1632017 (PMC12392279; doi:10.3389/fvets.2025.1632017)
Supplement: Supplementary file 10 [file Table_9.xlsx]

## Sheet: Sheet1
Table S9. KEGG enrichment (WT vs. HB)
#Term	Database	ID	Input number	Background number	P-Value	Input
mTOR signaling pathway	KEGG PATHWAY	oas04150	13	160	0.00106041	RRAGD|FZD3|DEPTOR|SESN2|WNT2|HRAS|MAPKAP1|RPS6|WNT8B|EIF4E|RHOA|STRADA|EIF4B
Cell cycle	KEGG PATHWAY	oas04110	11	129	0.00176122	PCNA|CDKN2C|TP53|CDC25C|ATM|PRKDC|MAD1L1|CDK2|YWHAB|CDC20|ANAPC4
Valine, leucine and isoleucine degradation	KEGG PATHWAY	oas00280	6	52	0.00514569	HADHB|HADHA|ALDH2|ACAT1|OXCT1|HIBADH
Terpenoid backbone biosynthesis	KEGG PATHWAY	oas00900	4	22	0.00527621	PCYOX1|ACAT1|PDSS2|FNTB
Cushing syndrome	KEGG PATHWAY	oas04934	11	161	0.00836206	CDKN2C|NR4A1|CAMK2D|WNT2|CACNA1C|MC2R|CDK2|WNT8B|FZD3|AGTR1|PDE11A
Hepatocellular carcinoma	KEGG PATHWAY	oas05225	12	184	0.00842515	GSTO2|FZD3|TP53|CSNK1A1|ARID2|HRAS|GSTA1|MET|WNT8B|WNT2|HGF|TXNRD2
Proximal tubule bicarbonate reclamation	KEGG PATHWAY	oas04964	4	26	0.00886881	ATP1B1|ATP1B3|MDH1|SLC9A3
Non-homologous end-joining	KEGG PATHWAY	oas03450	3	13	0.00892621	POLM|DNTT|PRKDC
Aldosterone synthesis and secretion	KEGG PATHWAY	oas04925	8	99	0.00956972	NR4A1|CAMK2D|CACNA1C|MC2R|ATP1B3|PDE2A|AGTR1|ATP1B1
Fatty acid degradation	KEGG PATHWAY	oas00071	5	47	0.0140163	HADHB|ACAT1|HADHA|ACSBG1|ALDH2
Arginine and proline metabolism	KEGG PATHWAY	oas00330	5	48	0.0151351	P4HA3|PYCR1|SAT2|ALDH2|ARG1
Autophagy - animal	KEGG PATHWAY	oas04140	9	133	0.01708	RRAGD|DEPTOR|ATG101|HRAS|UVRAG|RUBCN|CFLAR|ATG5|BECN1
Metabolic pathways	KEGG PATHWAY	oas01100	58	1540	0.019978	B4GALNT4|PTDSS2|GSR|NDUFB8|AMPD2|GSTA1|P4HA3|AOC2|CSGALNACT2|ACSBG1|MDH1|HIBADH|PYCR1|PDE11A|ACER2|NDUFV2|HADHB|SCD|HADHA|SAT2|PLA2G6|ACAT1|NDUFC1|GMDS|NDUFA11|IDH2|DGKA|SUOX|MTMR1|IDH3A|LIPC|DNMT3A|EXT1|DEGS1|MTM1|ADA2|UAP1|COMT|ATP12A|PLCD4|RFK|BLVRA|DUT|PAFAH1B3|GSTO2|NNT|NME7|GALNT11|ARG1|CDS2|ALDH2|PDE2A|AGPAT5|OXCT1|FUT9|ME1|ENPP3|QRSL1
Melanoma	KEGG PATHWAY	oas05218	6	72	0.0206504	HGF|HRAS|MET|MITF|TP53|FGF5
Gastric cancer	KEGG PATHWAY	oas05226	10	163	0.0220285	FZD3|TP53|CSNK1A1|WNT2|HRAS|CDK2|MET|WNT8B|HGF|FGF5
Transcriptional misregulation in cancer	KEGG PATHWAY	oas05202	11	189	0.0233369	CDKN2C|TP53|MAX|ATM|MET|KLF3|ITGAM|MITF|KDM6A|ZEB1|FLT1
Proteoglycans in cancer	KEGG PATHWAY	oas05205	12	215	0.0241486	FZD3|TP53|RPS6|CAMK2D|WNT2|HRAS|MET|WNT8B|HGF|RHOA|EIF4B|CAV1
Wnt signaling pathway	KEGG PATHWAY	oas04310	10	168	0.0261819	RSPO3|FZD3|TP53|CSNK1A1|SFRP5|CAMK2D|WNT2|WNT8B|CACYBP|RHOA
Thyroid hormone signaling pathway	KEGG PATHWAY	oas04919	8	121	0.0266491	TP53|MED13L|HRAS|ATP1B3|THRA|PLCD4|DIO3|ATP1B1
Riboflavin metabolism	KEGG PATHWAY	oas00740	2	8	0.0294669	RFK|ENPP3
Pathways in cancer	KEGG PATHWAY	oas05200	24	551	0.0299958	HRAS|GSTA1|MSH6|MITF|FGF5|FZD3|TPM3|WNT8B|JAK1|TXNRD2|LAMA1|IL5RA|CAMK2D|STK4|HGF|RHOA|GSTO2|TP53|MAX|IL15|MET|CDK2|WNT2|AGTR1
Mismatch repair	KEGG PATHWAY	oas03430	3	23	0.0338373	PCNA|MSH6|RFC2
Pyruvate metabolism	KEGG PATHWAY	oas00620	4	41	0.0349527	ACAT1|ME1|ALDH2|MDH1
EGFR tyrosine kinase inhibitor resistance	KEGG PATHWAY	oas01521	6	83	0.0364081	RPS6|HRAS|EIF4E|MET|JAK1|HGF
RNA degradation	KEGG PATHWAY	oas03018	6	83	0.0364081	PABPC1L|CNOT9|TTC37|DCP1B|EXOSC3|WDR61
Parkinson disease	KEGG PATHWAY	oas05012	9	157	0.0409646	NDUFV2|LRRK2|NDUFC1|NDUFB8|UBE2L3|SNCA|SEPT5|PPIF|NDUFA11
Fatty acid metabolism	KEGG PATHWAY	oas01212	5	65	0.0438235	HADHB|SCD|HADHA|ACSBG1|ACAT1
Huntington disease	KEGG PATHWAY	oas05016	11	212	0.0457679	DNAH2|DNAH3|DNAH10|TP53|NDUFV2|NDUFB8|NDUFC1|POLR2F|NDUFA11|GRM5|PPIF
Mitophagy - animal	KEGG PATHWAY	oas04137	5	67	0.0484871	MITF|BECN1|HRAS|TP53|ATG5
Longevity regulating pathway	KEGG PATHWAY	oas04211	6	90	0.0496105	TP53|SESN2|ATG101|HRAS|ATG5|EIF4E
Endocytosis	KEGG PATHWAY	oas04144	13	269	0.0499591	RAB11FIP2|ZFYVE27|VPS25|ARAP1|RAB5B|HRAS|GRK5|SNX4|PARD6B|RHOA|SH3GL1|ARPC1A|CAV1
